# Supplementary material for: (E)-4-Fluoro-2-[(4-hy­droxy­pheneth­yl)imino­meth­yl]phenol
Source: Acta Crystallogr Sect E Struct Rep Online. 2012 Jan 11;68(Pt 2):o332. doi: 10.1107/S1600536811055875 (PMC3275018; doi:10.1107/S1600536811055875)
Supplement: Supplementary file 1 [file e-68-0o332-sup1.cif]

##############################################################################
#                                                                            #
# This CIF contains the data in a paper accepted for publication in          #
# Acta Crystallographica Section E. It conforms to the requirements of       #
# Notes for Authors for Acta Crystallographica Section E, and has been       #
# peer reviewed under the auspices of the IUCr Commission on Journals.       #
#                                                                            #
# Full details of the Crystallographic Information File format               #
# are given in the paper "The Crystallographic Information File (CIF):       #
# a New Standard Archive File for Crystallography" by S. R. Hall, F. H.      #
# Allen and I. D. Brown [Acta Cryst. (1991), A47, 655-685].                  #
#                                                                            #
# The current version of the core CIF dictionary is obtainable from          #
# ftp://ftp.iucr.org/pub/cif_core.dic.                                       #
#                                                                            #
# Software is freely available for graphical display of the structure(s)     #
# in this CIF. For information consult the CIF software page                 #
# http://www.iucr.org/resources/cif/software.                                #
#                                                                            #
# This file may be used for bona fide research purposes within the           #
# scientific community so long as proper attribution is given to the journal # 
# article from which it was obtained.                                        #
#                                                                            #
##############################################################################
data_global
_audit_creation_method     'form.cif (version 2.0)'
_journal_data_validation_number     ?
_journal_date_recd_electronic     2011-12-26
_journal_date_accepted     2011-12-27
_journal_name_full     'Acta Crystallographica, Section E'
_journal_year     2012
_journal_volume     68
_journal_issue      2
_journal_page_first     o332
_journal_page_last     o332
_journal_paper_category     QO
_journal_paper_doi     10.1107/S1600536811055875
_journal_coeditor_code     HB6581
_publ_contact_author_name     'Fang, Rui-Qin'
_publ_contact_author_address
;
School of Life Science and Technology, University of Electronic Science and
Technology of China
Chengdu 610054
People's Republic of China
and
State Key Laboratory of Pharmaceutical Biotechnology
Nanjing University
Nanjing, 210093
People's Republic of China
;
_publ_contact_author_email     'fangrq@uestc.edu.cn'
_publ_contact_author_fax     '0086-28-83208238'
_publ_contact_author_phone     '0086-28-83208232'
_publ_section_title
;
(<i>E</i>)-4-Fluoro-2-[(4-hydroxyphenethyl)iminomethyl]phenol
;
loop_
    _publ_author_name
    _publ_author_address
    'Fang, Rui-Qin'
;
School of Life Science and Technology,
University of Electronic Science and Technology of China
Chengdu 610054
People's Republic of China
and
State Key Laboratory of Pharmaceutical Biotechnology
Nanjing University
Nanjing 210093
People's Republic of China
;
    'Song, Tao'
;
School of Life Science and Technology,
University of Electronic Science and Technology of China
Chengdu 610054
People's Republic of China
;
    'Li, Yu-Xiang'
;
School of Life Science and Technology,
University of Electronic Science and Technology of China
Chengdu 610054
People's Republic of China
;
data_I
_audit_creation_method     SHELXL-97
_chemical_name_systematic
;
(<i>E</i>)-4-Fluoro-2-[(4-hydroxyphenethyl)iminomethyl]phenol
;
_chemical_name_common     ?
_chemical_formula_moiety     'C15 H14 F N O2'
_chemical_formula_sum     'C15 H14 F N O2'
_chemical_formula_iupac     'C15 H14 F N O2'
_chemical_formula_weight     259.27
_chemical_melting_point     ?
_symmetry_cell_setting     monoclinic
_symmetry_space_group_name_H-M     'C 2/c'
_symmetry_space_group_name_Hall     '-C 2yc'
loop_
    _symmetry_equiv_pos_as_xyz
    'x, y, z'
    '-x, y, -z+1/2'
    'x+1/2, y+1/2, z'
    '-x+1/2, y+1/2, -z+1/2'
    '-x, -y, -z'
    'x, -y, z-1/2'
    '-x+1/2, -y+1/2, -z'
    'x+1/2, -y+1/2, z-1/2'
_cell_length_a     15.979(3)
_cell_length_b     12.941(3)
_cell_length_c     15.040(3)
_cell_angle_alpha     90.00
_cell_angle_beta     121.72(3)
_cell_angle_gamma     90.00
_cell_volume     2645.5(9)
_cell_formula_units_Z     8
_cell_measurement_reflns_used     1056
_cell_measurement_theta_min     3.18
_cell_measurement_theta_max     23.49
_cell_measurement_temperature     293(2)
_exptl_crystal_description     Block
_exptl_crystal_colour     Brown
_exptl_crystal_size_max     0.40
_exptl_crystal_size_mid     0.30
_exptl_crystal_size_min     0.30
_exptl_crystal_density_diffrn     1.302
_exptl_crystal_density_meas     ?
_exptl_crystal_density_method     'not measured'
_exptl_crystal_F_000     1088
_exptl_absorpt_coefficient_mu     0.096
_exptl_absorpt_correction_type     psi-scan
_exptl_absorpt_process_details     '(North <i>et al.</i>, 1968)'
_exptl_absorpt_correction_T_min     0.9626
_exptl_absorpt_correction_T_max     0.9718
_exptl_special_details     ?
_diffrn_ambient_temperature     293(2)
_diffrn_radiation_type     MoK\a
_diffrn_radiation_wavelength     0.71073
_diffrn_radiation_source     'fine-focus sealed tube'
_diffrn_radiation_monochromator     graphite
_diffrn_measurement_device_type     'Enraf--Nonius CAD-4'
_diffrn_measurement_method     '\w/2\q scan'
_diffrn_detector_area_resol_mean     ?
_diffrn_reflns_number     2692
_diffrn_reflns_av_R_equivalents     0.0518
_diffrn_reflns_av_sigmaI/netI     0.0422
_diffrn_reflns_theta_min     2.17
_diffrn_reflns_theta_max     25.96
_diffrn_reflns_theta_full     25.96
_diffrn_measured_fraction_theta_max     1.000
_diffrn_measured_fraction_theta_full     1.000
_diffrn_reflns_limit_h_min     0
_diffrn_reflns_limit_h_max     19
_diffrn_reflns_limit_k_min     0
_diffrn_reflns_limit_k_max     15
_diffrn_reflns_limit_l_min     -18
_diffrn_reflns_limit_l_max     15
_diffrn_standards_number     3
_diffrn_standards_interval_count     200
_diffrn_standards_interval_time     120
_diffrn_standards_decay_%     1
_refine_special_details
;
Refinement of <i>F</i>^2^ against ALL reflections. The weighted <i>R</i>-factor
<i>wR</i> and goodness of fit <i>S</i> are based on <i>F</i>^2^, conventional
<i>R</i>-factors <i>R</i> are based on <i>F</i>, with <i>F</i> set to zero for
negative <i>F</i>^2^. The threshold expression of <i>F</i>^2^ >
\s(<i>F</i>^2^) is used only for calculating <i>R</i>-factors(gt) <i>etc</i>.
and is not relevant to the choice of reflections for refinement.
<i>R</i>-factors based on <i>F</i>^2^ are statistically about twice as large
as those based on <i>F</i>, and <i>R</i>- factors based on ALL data will be
even larger.
;
_reflns_number_total     2599
_reflns_number_gt     1431
_reflns_threshold_expression     I>2\s(I)
_refine_ls_structure_factor_coef     Fsqd
_refine_ls_matrix_type     full
_refine_ls_R_factor_all     0.1197
_refine_ls_R_factor_gt     0.0637
_refine_ls_wR_factor_gt     0.1465
_refine_ls_wR_factor_ref     0.1793
_refine_ls_goodness_of_fit_ref     1.027
_refine_ls_restrained_S_all     1.027
_refine_ls_number_reflns     2599
_refine_ls_number_parameters     185
_refine_ls_number_restraints     0
_refine_ls_hydrogen_treatment     constr
_refine_ls_weighting_scheme     calc
_refine_ls_weighting_details
         'calc w=1/[\s^2^(Fo^2^)+(0.0762P)^2^+1.0201P] where P=(Fo^2^+2Fc^2^)/3'
_atom_sites_solution_hydrogens     geom
_atom_sites_solution_primary     direct
_atom_sites_solution_secondary     difmap
_refine_ls_shift/su_max     0.000
_refine_ls_shift/su_mean     0.000
_refine_diff_density_max     0.307
_refine_diff_density_min     -0.205
_refine_ls_extinction_method     'SHELXL97 (Sheldrick, 2008)'
_refine_ls_extinction_coef     0.0055(9)
_refine_ls_extinction_expression
                                  'Fc^*^=kFc[1+0.001xFc^2^\l^3^/sin(2\q)]^-1/4^'
loop_
    _atom_type_symbol
    _atom_type_description
    _atom_type_scat_dispersion_real
    _atom_type_scat_dispersion_imag
    _atom_type_scat_source
    'C' 'C' 0.0033 0.0016
                         'International Tables Vol C Tables 4.2.6.8 and 6.1.1.4'
    'H' 'H' 0.0000 0.0000
                         'International Tables Vol C Tables 4.2.6.8 and 6.1.1.4'
    'N' 'N' 0.0061 0.0033
                         'International Tables Vol C Tables 4.2.6.8 and 6.1.1.4'
    'O' 'O' 0.0106 0.0060
                         'International Tables Vol C Tables 4.2.6.8 and 6.1.1.4'
    'F' 'F' 0.0171 0.0103
                         'International Tables Vol C Tables 4.2.6.8 and 6.1.1.4'
_computing_data_collection     'CAD-4 Software (Enraf--Nonius, 1989)'
_computing_cell_refinement     'CAD-4 Software (Enraf--Nonius, 1989)'
_computing_data_reduction     'XCAD-4 (Harms & Wocadlo, 1995)'
_computing_structure_solution     'SHELXS97 (Sheldrick, 2008)'
_computing_structure_refinement     'SHELXL97 (Sheldrick, 2008)'
_computing_molecular_graphics     'SHELXTL (Sheldrick, 2008)'
_computing_publication_material     'SHELXL97 (Sheldrick, 2008)'
loop_
    _atom_site_type_symbol
    _atom_site_label
    _atom_site_fract_x
    _atom_site_fract_y
    _atom_site_fract_z
    _atom_site_U_iso_or_equiv
    _atom_site_adp_type
    _atom_site_calc_flag
    _atom_site_refinement_flags
    _atom_site_occupancy
    _atom_site_symmetry_multiplicity
    _atom_site_disorder_assembly
    _atom_site_disorder_group
    C C1 0.42192(19) 0.8367(2) 0.0160(2) 0.0580(7) Uani d . 1 1 . .
    C C2 0.46488(18) 0.7365(2) 0.0453(2) 0.0534(7) Uani d . 1 1 . .
    C C3 0.5012(2) 0.6926(2) -0.0131(2) 0.0610(7) Uani d . 1 1 . .
    H H3 0.5303 0.6276 0.0050 0.073 Uiso calc R 1 1 . .
    C C4 0.4948(2) 0.7430(3) -0.0953(3) 0.0810(10) Uani d . 1 1 A .
    H H4 0.5193 0.7128 -0.1333 0.097 Uiso calc R 1 1 . .
    C C5 0.4516(3) 0.8397(3) -0.1224(3) 0.1024(13) Uani d . 1 1 . .
    C C6 0.4166(3) 0.8873(3) -0.0690(3) 0.0888(11) Uani d . 1 1 A .
    H H6 0.3893 0.9530 -0.0884 0.107 Uiso calc R 1 1 . .
    C C7 0.38330(19) 0.8852(2) 0.0720(2) 0.0642(8) Uani d . 1 1 . .
    H H7 0.3559 0.9508 0.0515 0.077 Uiso calc R 1 1 . .
    C C8 0.3470(2) 0.8918(2) 0.2089(2) 0.0725(9) Uani d . 1 1 . .
    H H8A 0.3195 0.9586 0.1782 0.087 Uiso calc R 1 1 . .
    H H8B 0.4007 0.9030 0.2802 0.087 Uiso calc R 1 1 . .
    C C9 0.2695(2) 0.8273(2) 0.2094(3) 0.0762(9) Uani d . 1 1 . .
    H H9A 0.2963 0.7595 0.2375 0.091 Uiso calc R 1 1 . .
    H H9B 0.2147 0.8184 0.1382 0.091 Uiso calc R 1 1 . .
    C C10 0.23315(19) 0.8764(2) 0.2740(2) 0.0637(8) Uani d . 1 1 . .
    C C11 0.1726(2) 0.9632(2) 0.2386(2) 0.0662(8) Uani d . 1 1 . .
    H H11 0.1546 0.9911 0.1739 0.079 Uiso calc R 1 1 . .
    C C12 0.13856(19) 1.0090(2) 0.2964(2) 0.0604(7) Uani d . 1 1 . .
    H H12 0.0985 1.0671 0.2709 0.072 Uiso calc R 1 1 . .
    C C13 0.1641(2) 0.9681(2) 0.3921(2) 0.0581(7) Uani d . 1 1 . .
    C C14 0.2249(2) 0.8830(2) 0.4294(2) 0.0709(8) Uani d . 1 1 . .
    H H14 0.2434 0.8556 0.4944 0.085 Uiso calc R 1 1 . .
    C C15 0.2583(2) 0.8387(2) 0.3706(2) 0.0709(8) Uani d . 1 1 . .
    H H15 0.2993 0.7813 0.3969 0.085 Uiso calc R 1 1 . .
    F F 0.419(2) 0.865(3) -0.230(2) 0.109(7) Uani d P 0.35(7) 1 A 1
    F F' 0.462(4) 0.900(3) -0.191(4) 0.155(10) Uani d P 0.65(7) 1 A 2
    N N1 0.38481(16) 0.84202(18) 0.14957(18) 0.0634(7) Uani d . 1 1 . .
    O O1 0.46969(16) 0.68714(14) 0.12319(15) 0.0701(6) Uani d . 1 1 . .
    H H1 0.4446 0.7223 0.1484 0.105 Uiso calc R 1 1 . .
    O O2 0.13257(18) 1.00897(15) 0.45299(17) 0.0813(7) Uani d . 1 1 . .
    H H2 0.1042 1.0638 0.4277 0.122 Uiso calc R 1 1 . .
loop_
    _atom_site_aniso_label
    _atom_site_aniso_U_11
    _atom_site_aniso_U_22
    _atom_site_aniso_U_33
    _atom_site_aniso_U_12
    _atom_site_aniso_U_13
    _atom_site_aniso_U_23
    C1 0.0563(16) 0.0548(16) 0.0674(17) 0.0037(13) 0.0356(14) 0.0071(13)
    C2 0.0498(15) 0.0504(16) 0.0570(16) -0.0013(12) 0.0261(13) 0.0013(12)
    C3 0.0576(16) 0.0568(17) 0.0675(18) 0.0049(13) 0.0320(15) -0.0015(14)
    C4 0.084(2) 0.091(2) 0.093(2) 0.0150(19) 0.064(2) 0.008(2)
    C5 0.135(3) 0.101(3) 0.119(3) 0.036(2) 0.099(3) 0.048(2)
    C6 0.112(3) 0.071(2) 0.117(3) 0.0284(19) 0.083(2) 0.033(2)
    C7 0.0601(17) 0.0536(16) 0.080(2) 0.0072(13) 0.0379(16) 0.0005(14)
    C8 0.0685(19) 0.073(2) 0.081(2) 0.0003(15) 0.0427(17) -0.0167(16)
    C9 0.0679(19) 0.074(2) 0.092(2) 0.0005(16) 0.0456(18) -0.0165(17)
    C10 0.0554(16) 0.0629(18) 0.076(2) 0.0038(14) 0.0367(15) -0.0064(15)
    C11 0.0640(17) 0.0708(19) 0.0629(18) 0.0087(15) 0.0328(15) 0.0015(14)
    C12 0.0542(16) 0.0575(17) 0.0662(18) 0.0104(12) 0.0294(14) 0.0029(14)
    C13 0.0636(16) 0.0485(15) 0.0713(18) -0.0033(13) 0.0418(15) -0.0040(13)
    C14 0.084(2) 0.0572(17) 0.077(2) 0.0102(16) 0.0461(18) 0.0121(15)
    C15 0.0696(19) 0.0562(18) 0.086(2) 0.0164(14) 0.0405(17) 0.0111(16)
    F 0.158(13) 0.103(10) 0.095(11) 0.016(9) 0.088(12) 0.038(6)
    F' 0.25(2) 0.134(10) 0.186(16) 0.067(13) 0.182(17) 0.072(12)
    N1 0.0639(14) 0.0665(15) 0.0672(15) 0.0008(11) 0.0394(13) -0.0078(12)
    O1 0.0915(15) 0.0562(12) 0.0742(13) 0.0158(10) 0.0515(12) 0.0103(10)
    O2 0.1126(18) 0.0673(14) 0.0924(15) 0.0134(12) 0.0734(15) 0.0073(11)
_geom_special_details
;
All e.s.d.'s (except the e.s.d. in the dihedral angle between two l.s. planes)
are estimated using the full covariance matrix. The cell e.s.d.'s are taken
into account individually in the estimation of e.s.d.'s in distances, angles
and torsion angles; correlations between e.s.d.'s in cell parameters are only
used when they are defined by crystal symmetry. An approximate (isotropic)
treatment of cell e.s.d.'s is used for estimating e.s.d.'s involving l.s.
planes.
;
loop_
    _geom_bond_atom_site_label_1
    _geom_bond_atom_site_label_2
    _geom_bond_site_symmetry_2
    _geom_bond_distance
    _geom_bond_publ_flag
    C1 C6 . 1.399(4) ?
    C1 C7 . 1.425(4) ?
    C1 C2 . 1.425(4) ?
    C2 O1 . 1.300(3) ?
    C2 C3 . 1.403(3) ?
    C3 C4 . 1.353(4) ?
    C3 H3 . 0.9300 ?
    C4 C5 . 1.383(4) ?
    C4 H4 . 0.9300 ?
    C5 C6 . 1.345(4) ?
    C5 F' . 1.373(11) ?
    C5 F . 1.456(18) ?
    C6 H6 . 0.9300 ?
    C7 N1 . 1.283(3) ?
    C7 H7 . 0.9300 ?
    C8 N1 . 1.464(3) ?
    C8 C9 . 1.496(4) ?
    C8 H8A . 0.9700 ?
    C8 H8B . 0.9700 ?
    C9 C10 . 1.511(4) ?
    C9 H9A . 0.9700 ?
    C9 H9B . 0.9700 ?
    C10 C15 . 1.376(4) ?
    C10 C11 . 1.392(4) ?
    C11 C12 . 1.379(4) ?
    C11 H11 . 0.9300 ?
    C12 C13 . 1.378(4) ?
    C12 H12 . 0.9300 ?
    C13 O2 . 1.363(3) ?
    C13 C14 . 1.378(4) ?
    C14 C15 . 1.376(4) ?
    C14 H14 . 0.9300 ?
    C15 H15 . 0.9300 ?
    O1 H1 . 0.8200 ?
    O2 H2 . 0.8200 ?
loop_
    _geom_angle_atom_site_label_1
    _geom_angle_atom_site_label_2
    _geom_angle_atom_site_label_3
    _geom_angle_site_symmetry_1
    _geom_angle_site_symmetry_3
    _geom_angle
    _geom_angle_publ_flag
    C6 C1 C7 . . 119.8(3) ?
    C6 C1 C2 . . 119.8(3) ?
    C7 C1 C2 . . 120.4(2) ?
    O1 C2 C3 . . 121.2(2) ?
    O1 C2 C1 . . 121.1(2) ?
    C3 C2 C1 . . 117.7(2) ?
    C4 C3 C2 . . 121.4(3) ?
    C4 C3 H3 . . 119.3 ?
    C2 C3 H3 . . 119.3 ?
    C3 C4 C5 . . 119.4(3) ?
    C3 C4 H4 . . 120.3 ?
    C5 C4 H4 . . 120.3 ?
    C6 C5 F' . . 115.9(10) ?
    C6 C5 C4 . . 122.6(3) ?
    F' C5 C4 . . 119.9(5) ?
    C6 C5 F . . 123.0(9) ?
    F' C5 F . . 32.0(12) ?
    C4 C5 F . . 111.2(12) ?
    C5 C6 C1 . . 119.1(3) ?
    C5 C6 H6 . . 120.4 ?
    C1 C6 H6 . . 120.4 ?
    N1 C7 C1 . . 122.6(3) ?
    N1 C7 H7 . . 118.7 ?
    C1 C7 H7 . . 118.7 ?
    N1 C8 C9 . . 111.4(2) ?
    N1 C8 H8A . . 109.3 ?
    C9 C8 H8A . . 109.3 ?
    N1 C8 H8B . . 109.3 ?
    C9 C8 H8B . . 109.3 ?
    H8A C8 H8B . . 108.0 ?
    C8 C9 C10 . . 111.6(2) ?
    C8 C9 H9A . . 109.3 ?
    C10 C9 H9A . . 109.3 ?
    C8 C9 H9B . . 109.3 ?
    C10 C9 H9B . . 109.3 ?
    H9A C9 H9B . . 108.0 ?
    C15 C10 C11 . . 116.7(3) ?
    C15 C10 C9 . . 122.2(3) ?
    C11 C10 C9 . . 121.2(3) ?
    C12 C11 C10 . . 122.0(3) ?
    C12 C11 H11 . . 119.0 ?
    C10 C11 H11 . . 119.0 ?
    C13 C12 C11 . . 119.7(3) ?
    C13 C12 H12 . . 120.1 ?
    C11 C12 H12 . . 120.1 ?
    O2 C13 C14 . . 117.8(3) ?
    O2 C13 C12 . . 122.8(2) ?
    C14 C13 C12 . . 119.3(3) ?
    C15 C14 C13 . . 120.0(3) ?
    C15 C14 H14 . . 120.0 ?
    C13 C14 H14 . . 120.0 ?
    C14 C15 C10 . . 122.2(3) ?
    C14 C15 H15 . . 118.9 ?
    C10 C15 H15 . . 118.9 ?
    C7 N1 C8 . . 123.1(2) ?
    C2 O1 H1 . . 109.5 ?
    C13 O2 H2 . . 109.5 ?
loop_
    _geom_torsion_atom_site_label_1
    _geom_torsion_atom_site_label_2
    _geom_torsion_atom_site_label_3
    _geom_torsion_atom_site_label_4
    _geom_torsion_site_symmetry_1
    _geom_torsion_site_symmetry_2
    _geom_torsion_site_symmetry_3
    _geom_torsion_site_symmetry_4
    _geom_torsion
    _geom_torsion_publ_flag
    C6 C1 C2 O1 . . . . -179.2(3) ?
    C7 C1 C2 O1 . . . . 0.1(4) ?
    C6 C1 C2 C3 . . . . 0.5(4) ?
    C7 C1 C2 C3 . . . . 179.7(2) ?
    O1 C2 C3 C4 . . . . 178.8(3) ?
    C1 C2 C3 C4 . . . . -0.8(4) ?
    C2 C3 C4 C5 . . . . 0.0(5) ?
    C3 C4 C5 C6 . . . . 1.2(6) ?
    C3 C4 C5 F' . . . . 167(3) ?
    C3 C4 C5 F . . . . -159.1(16) ?
    F' C5 C6 C1 . . . . -167(3) ?
    C4 C5 C6 C1 . . . . -1.5(6) ?
    F C5 C6 C1 . . . . 156(2) ?
    C7 C1 C6 C5 . . . . -178.6(3) ?
    C2 C1 C6 C5 . . . . 0.6(5) ?
    C6 C1 C7 N1 . . . . 179.0(3) ?
    C2 C1 C7 N1 . . . . -0.3(4) ?
    N1 C8 C9 C10 . . . . 177.8(2) ?
    C8 C9 C10 C15 . . . . -106.5(3) ?
    C8 C9 C10 C11 . . . . 73.0(3) ?
    C15 C10 C11 C12 . . . . -0.5(4) ?
    C9 C10 C11 C12 . . . . 179.9(3) ?
    C10 C11 C12 C13 . . . . -0.4(4) ?
    C11 C12 C13 O2 . . . . -179.5(2) ?
    C11 C12 C13 C14 . . . . 1.2(4) ?
    O2 C13 C14 C15 . . . . 179.7(3) ?
    C12 C13 C14 C15 . . . . -1.0(4) ?
    C13 C14 C15 C10 . . . . 0.1(5) ?
    C11 C10 C15 C14 . . . . 0.7(4) ?
    C9 C10 C15 C14 . . . . -179.7(3) ?
    C1 C7 N1 C8 . . . . 178.9(2) ?
    C9 C8 N1 C7 . . . . 123.3(3) ?
loop_
    _geom_hbond_atom_site_label_D
    _geom_hbond_atom_site_label_H
    _geom_hbond_atom_site_label_A
    _geom_hbond_site_symmetry_A
    _geom_hbond_distance_DH
    _geom_hbond_distance_HA
    _geom_hbond_distance_DA
    _geom_hbond_angle_DHA
    O1 H1 N1 . 0.82 1.82 2.565(3) 150
    O2 H2 O1 4 0.82 1.89 2.707(3) 173
