# Supplementary material for: (E)-4-Fluoro-2-[(4-hy­droxy­pheneth­yl)imino­meth­yl]phenol
Source: Acta Crystallogr Sect E Struct Rep Online. 2012 Jan 11;68(Pt 2):o332. doi: 10.1107/S1600536811055875 (PMC3275018; doi:10.1107/S1600536811055875)
Supplement: Supplementary file 2 [file e-68-0o332-Isup2.hkl]

# 
# h,k,l, Fc-squared, Fo-squared, sigma(Fo-squared) and status flag 
# 
data_I
_shelx_title ' F in C2/c' 
_shelx_refln_list_code          4 
_shelx_F_calc_maximum      329.28 
_exptl_crystal_F_000      1088.00 
_reflns_d_resolution_high  0.8118 
 
loop_ 
 _symmetry_equiv_pos_as_xyz 
 'x, y, z' 
 '-x, y, -z+1/2' 
 'x+1/2, y+1/2, z' 
 '-x+1/2, y+1/2, -z+1/2' 
 '-x, -y, -z' 
 'x, -y, z-1/2' 
 '-x+1/2, -y+1/2, -z' 
 'x+1/2, -y+1/2, z-1/2' 
 
_cell_length_a    15.9790 
_cell_length_b    12.9410 
_cell_length_c    15.0400 
_cell_angle_alpha  90.000 
_cell_angle_beta  121.720 
_cell_angle_gamma  90.000 
 
_shelx_F_squared_multiplier     1.000 
 
loop_ 
 _refln_index_h 
 _refln_index_k 
 _refln_index_l 
 _refln_F_squared_calc 
 _refln_F_squared_meas 
 _refln_F_squared_sigma 
 _refln_observed_status 
   2   0   0     4942.89     4369.65    102.72 o 
   4   0   0      314.67      344.18     10.30 o 
   6   0   0       21.44       13.92      6.27 o 
   8   0   0     4841.68     5193.70     55.96 o 
  10   0   0      425.46      394.16     20.21 o 
  12   0   0       80.58       97.72     13.92 o 
  14   0   0        0.85       -4.52     12.67 o 
  16   0   0        1.16       -4.01     15.05 o 
   1   1   0      416.25      404.42      6.43 o 
   3   1   0     7729.48     7040.14    164.80 o 
   5   1   0     7018.82     7176.24     51.09 o 
   7   1   0     2569.22     2718.87     38.27 o 
   9   1   0       90.84       82.92     12.17 o 
  11   1   0       78.21       97.09     13.80 o 
  13   1   0       41.65       15.30     13.80 o 
  15   1   0        4.08       13.67     11.66 o 
   0   2   0     1587.94     1584.07     15.01 o 
   2   2   0    25327.03    22365.86    294.64 o 
   4   2   0    44685.53    41594.09    510.65 o 
   6   2   0     1506.03     1563.47     27.47 o 
   8   2   0       88.34       96.85     10.79 o 
  10   2   0      414.70      423.39     20.84 o 
  12   2   0        2.84       20.44     10.66 o 
  14   2   0        8.67      -10.28     13.17 o 
  16   2   0        0.16       25.96     13.42 o 
   1   3   0    20103.21    20121.95    293.72 o 
   3   3   0    40400.50    37957.14    476.82 o 
   5   3   0    13690.69    12063.07    301.70 o 
   7   3   0       38.10       32.74      9.41 o 
   9   3   0      110.82      154.18     13.05 o 
  11   3   0       49.95       57.57     13.67 o 
  13   3   0       15.13       21.07     11.66 o 
  15   3   0        0.07        1.25     12.17 o 
   0   4   0     8375.41     8876.80     51.00 o 
   2   4   0     1795.32     1675.73     23.75 o 
   4   4   0      648.24      743.72     18.48 o 
   6   4   0    14067.90    14065.91     89.44 o 
   8   4   0       12.30       20.70      9.41 o 
  10   4   0        9.82       18.44      9.78 o 
  12   4   0        7.10        6.90     10.79 o 
  14   4   0        1.15      -11.66     11.66 o 
  16   4   0        0.14      -11.41     17.56 o 
   1   5   0    30924.34    28519.72    452.24 o 
   3   5   0        3.04        0.38      5.64 o 
   5   5   0       10.65        0.50      7.15 o 
   7   5   0     5527.85     4689.64     56.75 o 
   9   5   0      135.39      114.79     12.80 o 
  11   5   0       13.33        1.88     11.29 o 
  13   5   0       21.03       34.74     13.55 o 
  15   5   0       23.60       16.05     15.05 o 
   0   6   0    10895.84    11888.23     73.83 o 
   2   6   0     1000.08      967.32     22.14 o 
   4   6   0      841.41      938.96     23.76 o 
   6   6   0      485.09      435.07     19.71 o 
   8   6   0      374.80      309.14     19.08 o 
  10   6   0       78.34       84.17     14.05 o 
  12   6   0        2.57        9.66     12.17 o 
  14   6   0       11.44       31.86     13.67 o 
   1   7   0     1835.06     1989.90     33.90 o 
   3   7   0     2506.63     2647.59     40.25 o 
   5   7   0       15.04       27.22      7.78 o 
   7   7   0      108.11      103.12     12.55 o 
   9   7   0       29.80       38.63     12.17 o 
  11   7   0      105.95       96.47     17.94 o 
  13   7   0        7.41       13.42     12.67 o 
  15   7   0        8.14        8.65     14.93 o 
   0   8   0     2577.43     3078.05     45.55 o 
   2   8   0      444.52      461.27     18.20 o 
   4   8   0     1300.39     1168.24     30.56 o 
   6   8   0       73.89       90.82     12.54 o 
   8   8   0      180.55      167.12     16.44 o 
  10   8   0       41.55       31.61     13.92 o 
  12   8   0      102.04       82.29     17.19 o 
  14   8   0        1.20       -9.78     16.68 o 
   1   9   0      244.31      254.99     15.69 o 
   3   9   0       39.89       47.54      9.41 o 
   5   9   0       12.55       27.59      9.41 o 
   7   9   0       76.14       32.99     13.42 o 
   9   9   0      276.34      284.46     21.96 o 
  11   9   0      213.15      196.47     21.20 o 
  13   9   0       21.86       12.29     16.81 o 
   0  10   0      105.72       94.34     13.05 o 
   2  10   0       72.25       82.92     11.04 o 
   4  10   0       46.25       43.65     10.41 o 
   6  10   0       87.42       87.68     14.30 o 
   8  10   0      153.51       69.38     16.06 o 
  10  10   0        0.46      -14.17     14.17 o 
  12  10   0        5.87       -1.38     16.05 o 
   1  11   0       36.55       20.95     11.54 o 
   3  11   0       20.09       24.46      9.53 o 
   5  11   0       86.03      114.65     15.43 o 
   7  11   0      151.26      151.55     18.94 o 
   9  11   0       56.39       40.52     16.93 o 
  11  11   0        1.17      -15.80     15.80 o 
   0  12   0       46.92       27.22     12.79 o 
   2  12   0      126.79      124.70     15.56 o 
   4  12   0        0.06       21.82      9.28 o 
   6  12   0       90.63       92.58     16.18 o 
   8  12   0       17.27       20.82     12.29 o 
  10  12   0       16.28       27.22     13.04 o 
   1  13   0       14.32        4.39     14.05 o 
   3  13   0       10.09        1.13     12.54 o 
   5  13   0      274.48      253.83     21.83 o 
   7  13   0       31.30       16.56     14.30 o 
   9  13   0        3.85      -12.54     15.05 o 
   0  14   0      444.87      429.34     27.99 o 
   2  14   0        0.00       -4.89     13.80 o 
   4  14   0       29.20       27.72     13.67 o 
   6  14   0        3.25       16.05     13.04 o 
   8  14   0        5.18       17.31     15.43 o 
   1  15   0       42.17       60.96     17.69 o 
   3  15   0        0.03       -6.77     14.55 o 
   5  15   0       19.74       36.88     16.05 o 
 -17   1   1        1.84       22.58     14.17 o 
 -15   1   1       11.61       24.71     12.42 o 
 -13   1   1       43.80       44.40     11.79 o 
 -11   1   1        5.64       13.92      9.16 o 
  -9   1   1      298.02      300.22     16.07 o 
  -7   1   1     1746.11     1753.79     29.25 o 
  -5   1   1      352.53      285.38     10.43 o 
  -3   1   1    21850.81    20563.51    275.90 o 
  -1   1   1     3324.89     3033.74     73.09 o 
   1   1   1     1413.91     1406.74     14.10 o 
   3   1   1    49387.75    51625.01    530.21 o 
   5   1   1     2114.22     2370.07     31.07 o 
   7   1   1       50.20       42.90      9.53 o 
   9   1   1        0.22       -7.02      8.91 o 
  11   1   1      483.07      498.47     25.73 o 
  13   1   1       55.03       87.43     15.80 o 
  15   1   1        6.94       10.41     13.30 o 
 -16   2   1        0.70      -11.79     15.18 o 
 -14   2   1        0.79       -9.78     13.04 o 
 -12   2   1       14.28       21.20      9.41 o 
 -10   2   1       89.36      104.87     11.92 o 
  -8   2   1      177.44      190.60     11.92 o 
  -6   2   1      690.54      759.89     18.48 o 
  -4   2   1     1179.74     1151.47     18.41 o 
  -2   2   1     5429.17     4921.53    126.75 o 
   0   2   1    13967.80    13770.10    724.30 o 
   2   2   1   108425.16   115319.35    826.87 o 
   4   2   1     1103.21     1132.22     20.78 o 
   6   2   1       10.07        3.39      7.02 o 
   8   2   1     4055.38     4270.33     54.16 o 
  10   2   1       34.41       23.96     10.91 o 
  12   2   1       84.30       65.35     14.93 o 
  14   2   1       10.00       22.83     10.28 o 
  16   2   1        0.72       27.34     13.29 o 
 -15   3   1       31.52       52.05     14.93 o 
 -13   3   1       20.09       32.99     11.66 o 
 -11   3   1        5.41        6.52      9.41 o 
  -9   3   1       57.53       37.51     10.54 o 
  -7   3   1       36.38       48.54      7.78 o 
  -5   3   1     7245.54     6566.66     51.16 o 
  -3   3   1     2040.80     2068.37     24.31 o 
  -1   3   1      629.79      705.80     12.84 o 
   1   3   1     1356.18     1309.75     18.32 o 
   3   3   1     5377.33     4776.54     40.47 o 
   5   3   1       82.58      102.25     10.16 o 
   7   3   1     3194.05     3103.04     45.37 o 
   9   3   1      360.30      363.86     19.96 o 
  11   3   1       20.34       32.86     10.29 o 
  13   3   1        6.23        7.78     10.66 o 
  15   3   1       55.32       73.63     16.43 o 
 -16   4   1       44.94       56.95     16.93 o 
 -14   4   1        0.41       -5.64     13.04 o 
 -12   4   1       50.54       34.62     13.42 o 
 -10   4   1        1.91        3.01      8.91 o 
  -8   4   1       61.92       40.77      9.03 o 
  -6   4   1     5898.04     5705.55     54.56 o 
  -4   4   1     1089.11      997.62     20.27 o 
  -2   4   1     1364.72     1061.00     18.67 o 
   0   4   1        1.55       -2.66      2.66 o 
   2   4   1     1150.81     1168.17     20.79 o 
   4   4   1       49.93       54.07      7.78 o 
   6   4   1      237.85      214.22     14.93 o 
   8   4   1     2046.35     1931.92     40.43 o 
  10   4   1      178.08      180.54     17.19 o 
  12   4   1        0.45       30.23     10.54 o 
  14   4   1       25.58       -1.25     15.93 o 
 -15   5   1       10.81       -1.25     13.92 o 
 -13   5   1        0.28        4.26     10.66 o 
 -11   5   1       16.85       -1.76     12.04 o 
  -9   5   1      265.98      282.10     17.07 o 
  -7   5   1      447.31      418.35     18.83 o 
  -5   5   1        5.80       17.31      6.27 o 
  -3   5   1     1110.27     1187.67     22.78 o 
  -1   5   1      615.38      647.73     16.47 o 
   1   5   1      189.92      191.40      9.79 o 
   3   5   1     6208.09     6484.85     55.44 o 
   5   5   1      626.57      589.92     19.60 o 
   7   5   1      638.56      662.50     24.49 o 
   9   5   1      346.47      299.32     20.46 o 
  11   5   1       63.25       58.20     13.80 o 
  13   5   1        0.01       21.32     11.92 o 
  15   5   1        8.43       29.60     15.18 o 
 -16   6   1        1.93        7.15     15.30 o 
 -14   6   1        2.50       12.17     14.17 o 
 -12   6   1       47.45       66.48     11.67 o 
 -10   6   1      179.54      147.04     16.44 o 
  -8   6   1      629.29      548.29     22.86 o 
  -6   6   1       13.20       10.66      7.27 o 
  -4   6   1     1764.83     1874.33     32.39 o 
  -2   6   1     1735.08     1421.50     26.47 o 
   0   6   1      242.51      193.23      8.08 o 
   2   6   1     3832.96     3994.87     45.26 o 
   4   6   1      339.77      289.09     14.69 o 
   6   6   1      435.48      384.03     19.08 o 
   8   6   1      703.76      636.48     27.00 o 
  10   6   1      425.92      401.26     24.22 o 
  12   6   1       92.04      146.77     16.31 o 
  14   6   1       10.17       18.69     13.67 o 
 -15   7   1       12.75        4.14     14.93 o 
 -13   7   1        1.94      -13.29     13.29 o 
 -11   7   1      153.86      175.89     17.69 o 
  -9   7   1      599.73      531.23     25.99 o 
  -7   7   1      497.61      487.63     22.35 o 
  -5   7   1      297.90      334.86     15.94 o 
  -3   7   1      924.67      881.37     23.63 o 
  -1   7   1      751.48      817.73     22.24 o 
   1   7   1      205.72      172.55     12.30 o 
   3   7   1     1439.85     1318.53     30.08 o 
   5   7   1       34.48       33.87      8.28 o 
   7   7   1      151.15      166.23     15.31 o 
   9   7   1      662.17      596.42     29.00 o 
  11   7   1       97.60      112.40     18.57 o 
  13   7   1       64.07       72.00     16.43 o 
 -14   8   1       23.32        2.63     15.80 o 
 -12   8   1       87.36       65.23     15.68 o 
 -10   8   1       13.21       10.79     10.16 o 
  -8   8   1       30.06       41.27     11.29 o 
  -6   8   1       27.41       38.13      9.78 o 
  -4   8   1      445.26      422.33     19.08 o 
  -2   8   1       12.60       -4.89      8.40 o 
   0   8   1      797.35      838.11     34.68 o 
   2   8   1      582.50      655.93     21.85 o 
   4   8   1        8.42        7.65      9.28 o 
   6   8   1       83.47       59.33     12.80 o 
   8   8   1       28.45       23.83     10.54 o 
  10   8   1       33.04       -1.13     15.93 o 
  12   8   1        0.31       19.94     10.03 o 
 -13   9   1       24.10       51.05     13.04 o 
 -11   9   1        0.18      -13.04     13.04 o 
  -9   9   1       34.95       19.69     13.55 o 
  -7   9   1        6.93        1.76     10.41 o 
  -5   9   1      461.49      481.42     21.72 o 
  -3   9   1      308.42      321.53     17.95 o 
  -1   9   1      277.41      212.59     15.69 o 
   1   9   1      137.54      116.80     12.17 o 
   3   9   1      164.54      180.04     14.93 o 
   5   9   1       77.90       60.59     12.42 o 
   7   9   1       50.48       50.93     13.05 o 
   9   9   1        0.11       -7.40     12.67 o 
  11   9   1       50.61       26.97     16.06 o 
  13   9   1        0.86       22.70     14.67 o 
 -12  10   1        3.24        3.89     14.05 o 
 -10  10   1        1.34       -7.90     12.42 o 
  -8  10   1       92.36      110.39     15.81 o 
  -6  10   1      189.22      136.00     15.43 o 
  -4  10   1       15.50       14.93      9.03 o 
  -2  10   1        2.69       -7.90      8.65 o 
   0  10   1      120.18      163.34     10.33 o 
   2  10   1       17.16       22.58      9.41 o 
   4  10   1      157.11       86.32     14.30 o 
   6  10   1      127.68       97.35     16.56 o 
   8  10   1        5.07       -2.13     13.55 o 
  10  10   1        6.19        4.89     15.43 o 
  12  10   1        0.96      -12.54     15.55 o 
 -11  11   1        3.77      -15.05     15.05 o 
  -9  11   1        1.88       12.67     10.91 o 
  -7  11   1       44.37       64.47     13.55 o 
  -5  11   1      146.75       97.35     16.31 o 
  -3  11   1       62.22       67.36     12.54 o 
  -1  11   1        3.85        7.02      8.15 o 
   1  11   1        1.78       -6.15      9.16 o 
   3  11   1       39.33       37.88     12.17 o 
   5  11   1       43.08       41.89     10.03 o 
   7  11   1      400.74      308.85     22.84 o 
   9  11   1       41.69       48.17     15.55 o 
  11  11   1        0.16       29.35     12.54 o 
 -10  12   1        0.05        0.00     14.17 o 
  -8  12   1       20.20       46.53     12.29 o 
  -6  12   1       31.74       42.65     13.30 o 
  -4  12   1        6.93        8.15      8.40 o 
  -2  12   1       38.76       61.09     13.04 o 
   0  12   1        0.19       11.65      6.29 o 
   2  12   1      146.72      132.35     15.93 o 
   4  12   1        0.42        7.40     10.79 o 
   6  12   1        4.77      -13.04     13.04 o 
   8  12   1        0.29       27.84     12.29 o 
  10  12   1        2.00       25.34     13.42 o 
  -9  13   1       10.22       -1.38     16.31 o 
  -7  13   1        3.58       -5.02     14.80 o 
  -5  13   1       12.39        9.28     12.54 o 
  -3  13   1       17.54       34.37     11.54 o 
  -1  13   1       98.35       99.98     16.93 o 
   1  13   1        1.22        0.00     13.42 o 
   3  13   1      213.18      227.09     19.95 o 
   5  13   1       26.30       12.04     12.79 o 
   7  13   1        8.51       -1.25     13.55 o 
   9  13   1        6.20       30.23     13.42 o 
  -8  14   1        0.12       11.29     13.55 o 
  -6  14   1        5.40       -4.01     14.30 o 
  -4  14   1       21.42       18.69     15.68 o 
  -2  14   1        0.09        2.38     12.29 o 
   0  14   1        0.12        4.60     10.79 o 
   2  14   1       18.59       28.22     13.67 o 
   4  14   1        6.69       15.43     12.92 o 
   6  14   1        2.48      -13.67     15.05 o 
  -5  15   1        6.27        7.02     14.05 o 
  -3  15   1       63.92       63.34     19.19 o 
  -1  15   1        0.30       11.92     13.17 o 
   1  15   1        0.28        0.00     15.68 o 
   3  15   1        0.06        5.52     14.55 o 
   5  15   1        1.14        0.00     15.05 o 
 -16   0   2       76.31       56.70     18.31 o 
 -14   0   2       13.47      -14.17     14.17 o 
 -12   0   2        6.76        9.03     10.16 o 
 -10   0   2      213.94      234.65     14.93 o 
  -8   0   2      190.88      209.82     11.80 o 
  -6   0   2     3093.93     3616.33     36.28 o 
  -4   0   2     6130.15     6503.48     39.16 o 
  -2   0   2      106.91       85.00      3.89 o 
   0   0   2       80.53       94.64      3.02 o 
   2   0   2    80115.02    91697.25    724.31 o 
   4   0   2      216.89      236.86     10.42 o 
   6   0   2      795.28      862.59     22.62 o 
   8   0   2      525.26      502.38     21.35 o 
  10   0   2     1876.13     2089.67     46.94 o 
  12   0   2        2.74        4.14     10.66 o 
  14   0   2        6.29        1.25     14.80 o 
 -17   1   2        2.34      -14.30     14.30 o 
 -15   1   2       19.72       46.03     12.54 o 
 -13   1   2        0.64       -8.28     11.16 o 
 -11   1   2       18.61       16.18      9.03 o 
  -9   1   2      132.99      129.10     11.67 o 
  -7   1   2        3.98        3.89      4.89 o 
  -5   1   2      709.02      676.85     14.72 o 
  -3   1   2       82.34       90.73      4.64 o 
  -1   1   2     4776.34     4738.56     26.15 o 
   1   1   2    10015.10     9172.05    185.31 o 
   3   1   2     1308.43     1278.42     20.68 o 
   5   1   2     1899.74     1966.40     30.52 o 
   7   1   2      550.89      623.65     21.60 o 
   9   1   2      347.63      357.69     20.08 o 
  11   1   2      127.09      147.91     16.94 o 
  13   1   2        0.37       10.28     12.79 o 
  15   1   2        6.98       -4.14     14.55 o 
 -16   2   2        5.06       11.29     13.17 o 
 -14   2   2        7.57       -7.27     11.54 o 
 -12   2   2        7.59       20.95      9.41 o 
 -10   2   2       80.21       74.89     10.54 o 
  -8   2   2       57.78       52.69      6.77 o 
  -6   2   2       48.30       52.18      6.27 o 
  -4   2   2     1076.26      924.70     16.01 o 
  -2   2   2    17177.58    15661.78    241.95 o 
   0   2   2     5778.05     5966.86    238.67 o 
   2   2   2      857.02      884.93     16.49 o 
   4   2   2     6395.17     6382.11     51.73 o 
   6   2   2     4337.92     4378.92     50.85 o 
   8   2   2       43.57       50.17     10.41 o 
  10   2   2       43.62       31.86     13.67 o 
  12   2   2      147.17      166.98     19.82 o 
  14   2   2        0.01       -2.51     13.55 o 
 -17   3   2        2.75       41.64     12.67 o 
 -15   3   2        0.64        6.90     13.67 o 
 -13   3   2       22.35       36.25     10.79 o 
 -11   3   2       11.89        3.14      9.03 o 
  -9   3   2        0.85        0.00      6.40 o 
  -7   3   2      443.17      436.14     15.45 o 
  -5   3   2     6449.67     5834.53     47.09 o 
  -3   3   2     1872.25     2042.71     24.04 o 
  -1   3   2     4408.24     4800.45     34.77 o 
   1   3   2      227.56      255.63      9.29 o 
   3   3   2      911.09      887.43     19.13 o 
   5   3   2    18156.62    17384.79    399.39 o 
   7   3   2     1962.96     1786.41     36.40 o 
   9   3   2       32.89       30.98     11.67 o 
  11   3   2       20.52       11.79     10.41 o 
  13   3   2       31.47       36.75     15.68 o 
  15   3   2        0.15       -1.38     13.80 o 
 -16   4   2       58.88       37.63     18.56 o 
 -14   4   2       30.73       33.62     12.17 o 
 -12   4   2        3.54        2.63      8.40 o 
 -10   4   2        7.69       13.04      7.53 o 
  -8   4   2      144.52      131.11     10.41 o 
  -6   4   2       37.99       45.16      7.02 o 
  -4   4   2       71.41       64.36      6.40 o 
  -2   4   2       22.82       33.49      4.89 o 
   0   4   2     2449.14     2536.00    151.81 o 
   2   4   2     1393.33     1383.16     23.82 o 
   4   4   2     1875.74     1904.12     31.77 o 
   6   4   2      309.01      292.32     16.32 o 
   8   4   2     1056.44     1051.56     31.80 o 
  10   4   2      210.53      205.14     19.20 o 
  12   4   2       10.08       -4.39     13.17 o 
  14   4   2        2.86       -4.01     14.67 o 
 -15   5   2        0.06       -6.15     14.17 o 
 -13   5   2        0.57       -8.15     11.16 o 
 -11   5   2        6.36        3.39     10.16 o 
  -9   5   2        1.41        4.14      7.40 o 
  -7   5   2      240.14      228.15     13.68 o 
  -5   5   2     1423.37     1367.36     26.82 o 
  -3   5   2      397.24      328.03     12.43 o 
  -1   5   2       36.36       28.22      5.14 o 
   1   5   2     1478.27     1455.05     25.46 o 
   3   5   2     2916.96     2743.90     37.81 o 
   5   5   2      335.25      339.92     16.19 o 
   7   5   2      258.23      268.55     16.56 o 
   9   5   2     1486.84     1326.86     38.60 o 
  11   5   2        5.74        2.13     12.42 o 
  13   5   2        0.22       -3.76     13.55 o 
 -16   6   2        1.75       29.10     15.30 o 
 -14   6   2       68.58       76.14     17.81 o 
 -12   6   2       68.68       82.66     13.67 o 
 -10   6   2       25.51       39.51     10.41 o 
  -8   6   2      144.42      150.80     13.05 o 
  -6   6   2      788.91      686.60     22.37 o 
  -4   6   2      659.20      625.60     18.97 o 
  -2   6   2      524.47      593.16     17.33 o 
   0   6   2        4.22        3.45      3.81 o 
   2   6   2     2894.59     2868.11     39.94 o 
   4   6   2       33.48       85.67     11.04 o 
   6   6   2       80.13       88.19     10.29 o 
   8   6   2        3.63        5.89     11.41 o 
  10   6   2       74.77       65.23     15.93 o 
  12   6   2       92.26      137.36     17.81 o 
  14   6   2       12.33       57.82     15.80 o 
 -15   7   2       16.96       -8.03     14.55 o 
 -13   7   2        2.54       13.55     12.04 o 
 -11   7   2       93.04       86.18     14.30 o 
  -9   7   2       67.39       41.39     12.92 o 
  -7   7   2       12.32       19.44      8.28 o 
  -5   7   2      205.99      223.49     13.05 o 
  -3   7   2       12.11       25.71      6.52 o 
  -1   7   2     1034.31     1221.46     26.79 o 
   1   7   2       32.82       18.19      7.90 o 
   3   7   2     1049.81      941.90     26.28 o 
   5   7   2      120.13       83.18     11.92 o 
   7   7   2       34.13       31.48     11.16 o 
   9   7   2        2.63        3.89     13.29 o 
  11   7   2       32.40       23.08     15.55 o 
  13   7   2       16.28       35.24     13.04 o 
 -14   8   2       14.79        1.25     15.80 o 
 -12   8   2        4.69       -4.39     12.79 o 
 -10   8   2       35.09       38.88     12.54 o 
  -8   8   2       29.42       12.29     11.79 o 
  -6   8   2      180.13      221.95     14.43 o 
  -4   8   2      290.89      302.84     16.57 o 
  -2   8   2      307.80      276.63     14.94 o 
   0   8   2       27.30       22.46      5.63 o 
   2   8   2       67.33       87.06     10.91 o 
   4   8   2      404.07      331.01     18.58 o 
   6   8   2      368.42      338.49     19.83 o 
   8   8   2       22.35       22.20     10.79 o 
  10   8   2       24.35        7.90     14.17 o 
  12   8   2      106.71      131.34     20.70 o 
 -13   9   2       30.49       24.08     14.55 o 
 -11   9   2        0.35        6.65     10.41 o 
  -9   9   2      128.21      142.64     17.19 o 
  -7   9   2      149.19      130.85     14.80 o 
  -5   9   2       42.12       12.92     10.41 o 
  -3   9   2       21.98        1.38      7.90 o 
  -1   9   2        9.58       20.19      8.15 o 
   1   9   2      631.88      613.97     24.36 o 
   3   9   2       71.06       48.55     11.29 o 
   5   9   2        0.27        6.90      7.65 o 
   7   9   2       41.83       21.32     12.29 o 
   9   9   2      188.06      203.24     18.44 o 
  11   9   2       35.18       21.95     16.93 o 
 -14  10   2        7.15       34.62     13.67 o 
 -12  10   2       25.19       21.45     15.05 o 
 -10  10   2        0.62        4.39     11.66 o 
  -8  10   2        2.78        1.00     10.28 o 
  -6  10   2        2.73       14.17      9.66 o 
  -4  10   2        2.36        2.51      9.91 o 
  -2  10   2       77.32       92.45     11.16 o 
   0  10   2       14.25       17.93      5.82 o 
   2  10   2        0.00       -4.14      7.90 o 
   4  10   2       10.27       24.21      8.91 o 
   6  10   2        1.19        9.91     10.79 o 
   8  10   2       57.80       95.46     16.06 o 
  10  10   2      187.87      134.36     20.20 o 
 -13  11   2       34.25       30.10     17.06 o 
 -11  11   2        1.61       20.32     12.67 o 
  -9  11   2        0.05        3.39     11.54 o 
  -7  11   2       13.27        7.15     12.54 o 
  -5  11   2       28.72       16.05     12.04 o 
  -3  11   2      297.87      312.59     20.83 o 
  -1  11   2        7.67       -9.66      9.66 o 
   1  11   2        0.26       11.79      8.91 o 
   3  11   2       20.29       28.60     11.41 o 
   5  11   2       86.47       98.22     15.55 o 
   7  11   2        9.78        2.26     12.04 o 
   9  11   2       71.16       60.46     15.43 o 
 -10  12   2       15.70       23.33     12.67 o 
  -8  12   2       41.92       25.84     14.55 o 
  -6  12   2       32.88       51.93     14.80 o 
  -4  12   2       66.47       75.39     12.54 o 
  -2  12   2        0.03       -6.90     10.28 o 
   0  12   2       26.36       50.91     16.37 o 
   2  12   2       41.71       55.32     13.80 o 
   4  12   2       48.67        8.65     13.17 o 
   6  12   2       42.95       52.18     14.93 o 
   8  12   2       50.02       40.64     17.69 o 
  -9  13   2       10.74        2.63     12.79 o 
  -7  13   2        4.25        8.65     11.79 o 
  -5  13   2        0.68      -12.29     12.29 o 
  -3  13   2        4.83      -12.17     13.04 o 
  -1  13   2        6.43        8.78     13.80 o 
   1  13   2        2.59       -2.26     11.79 o 
   3  13   2       16.47       18.56     13.55 o 
   5  13   2       24.70       34.74     12.04 o 
   7  13   2       17.45       26.97     13.42 o 
  -8  14   2        3.79      -15.55     15.55 o 
  -6  14   2       58.94       71.62     16.31 o 
  -4  14   2       10.43       11.16     13.42 o 
  -2  14   2        6.29        8.53     12.67 o 
   0  14   2        5.72       18.59      8.67 o 
   2  14   2       96.36      112.39     17.81 o 
   4  14   2        8.31       20.95     12.67 o 
   6  14   2        3.41       14.05     15.30 o 
  -5  15   2        0.29       30.60     12.17 o 
  -3  15   2        2.53        6.77     13.92 o 
  -1  15   2        3.69        8.03     13.42 o 
   1  15   2        0.68        9.41     14.93 o 
   3  15   2       13.83       27.97     14.67 o 
 -17   1   3        8.19       15.68     15.30 o 
 -15   1   3       53.72       86.42     15.55 o 
 -13   1   3      349.11      333.07     22.34 o 
 -11   1   3     1126.99     1179.64     32.06 o 
  -9   1   3     1060.11     1100.44     26.53 o 
  -7   1   3      927.55      897.65     20.25 o 
  -5   1   3     1880.99     1812.91     23.64 o 
  -3   1   3      957.94      993.34     14.76 o 
  -1   1   3      200.97      201.81      6.66 o 
   1   1   3     2273.54     2190.87     24.60 o 
   3   1   3      696.73      649.51     16.47 o 
   5   1   3      834.26      844.71     22.00 o 
   7   1   3        2.46       -8.40      8.40 o 
   9   1   3       14.22        5.77     10.91 o 
  11   1   3        0.44      -12.79     12.79 o 
  13   1   3      108.12      115.41     17.69 o 
 -18   2   3       11.61       40.14     18.19 o 
 -16   2   3      215.85      229.47     23.71 o 
 -14   2   3        6.38        9.91     11.79 o 
 -12   2   3        3.36       11.29      7.78 o 
 -10   2   3       36.59       49.55      7.90 o 
  -8   2   3       78.31       75.77      8.03 o 
  -6   2   3        4.87        9.03      4.14 o 
  -4   2   3       62.04       76.40      5.65 o 
  -2   2   3     3450.00     3540.97     29.01 o 
   0   2   3      189.76      172.61      9.35 o 
   2   2   3      198.61      193.68      8.79 o 
   4   2   3     1253.27     1306.00     25.68 o 
   6   2   3      568.77      593.16     21.10 o 
   8   2   3      203.22      169.89     16.06 o 
  10   2   3      291.74      239.05     20.20 o 
  12   2   3       13.05        2.26     13.67 o 
  14   2   3        0.34      -16.56     16.56 o 
 -17   3   3      173.66      225.94     24.09 o 
 -15   3   3       29.98       41.27     15.05 o 
 -13   3   3        5.73        0.00     11.92 o 
 -11   3   3       69.30       49.30     12.17 o 
  -9   3   3      320.58      298.35     15.94 o 
  -7   3   3       56.10       68.87      7.90 o 
  -5   3   3       12.43       10.03      4.01 o 
  -3   3   3      155.20       99.65      6.28 o 
  -1   3   3      137.62      133.28      7.03 o 
   1   3   3       98.38       88.58      7.03 o 
   3   3   3      182.52      193.14     10.42 o 
   5   3   3        0.26        3.26      7.40 o 
   7   3   3      300.37      263.05     17.95 o 
   9   3   3      354.13      357.43     21.71 o 
  11   3   3       32.49       37.75     12.54 o 
  13   3   3        0.14        6.27     12.67 o 
 -16   4   3      144.76      124.07     23.08 o 
 -14   4   3      120.43      136.86     17.19 o 
 -12   4   3      205.82      225.09     17.82 o 
 -10   4   3        6.47       16.18      6.65 o 
  -8   4   3      673.68      702.88     21.86 o 
  -6   4   3      525.56      497.31     16.58 o 
  -4   4   3      512.95      537.52     14.95 o 
  -2   4   3      408.68      482.88     13.57 o 
   0   4   3      114.41      109.35     11.73 o 
   2   4   3      505.74      485.65     15.07 o 
   4   4   3      766.28      757.16     22.12 o 
   6   4   3      218.54      174.04     12.92 o 
   8   4   3       57.05       88.06     12.79 o 
  10   4   3      113.71       91.45     14.18 o 
  12   4   3       44.93       30.73     14.55 o 
  14   4   3        3.18       18.31     15.05 o 
 -17   5   3      114.26      108.13     22.71 o 
 -15   5   3       76.69       98.34     18.94 o 
 -13   5   3       94.27      100.98     15.93 o 
 -11   5   3      102.66       86.31     12.80 o 
  -9   5   3        0.00        6.15      7.15 o 
  -7   5   3        9.43       10.54      7.15 o 
  -5   5   3       96.58      102.37      8.66 o 
  -3   5   3      540.12      471.27     14.95 o 
  -1   5   3       18.75       28.72      5.39 o 
   1   5   3      988.74      987.97     21.89 o 
   3   5   3      792.47      756.08     21.74 o 
   5   5   3      162.65      146.30     13.68 o 
   7   5   3      176.38      147.55     15.18 o 
   9   5   3      315.93      338.95     21.21 o 
  11   5   3      108.69      105.12     15.68 o 
  13   5   3        6.81       -8.03     15.68 o 
 -16   6   3        0.87        9.41     13.55 o 
 -14   6   3       85.07       81.54     14.93 o 
 -12   6   3      291.26      325.75     22.59 o 
 -10   6   3        0.00        7.15      9.03 o 
  -8   6   3       76.47       49.68     10.29 o 
  -6   6   3      201.41      216.21     12.92 o 
  -4   6   3       48.61       45.16      7.65 o 
  -2   6   3        2.37        9.53      4.64 o 
   0   6   3      741.22      731.00     50.46 o 
   2   6   3      247.17      203.19     12.05 o 
   4   6   3       25.00       11.41      7.90 o 
   6   6   3       20.74       21.07      9.16 o 
   8   6   3       21.91        6.27     11.29 o 
  10   6   3       37.71       38.51     12.79 o 
  12   6   3       48.10       13.92     16.43 o 
 -15   7   3       78.85       64.35     18.44 o 
 -13   7   3       55.76       61.34     16.56 o 
 -11   7   3       33.20       49.29     12.67 o 
  -9   7   3      119.21      122.94     14.55 o 
  -7   7   3       12.49       12.29      8.03 o 
  -5   7   3       27.16       31.99      7.02 o 
  -3   7   3       20.91       17.81      7.27 o 
  -1   7   3      207.08      253.99     13.18 o 
   1   7   3      198.91      153.59     11.67 o 
   3   7   3       68.27       64.73      9.78 o 
   5   7   3      259.15      218.09     16.19 o 
   7   7   3       14.85       30.86     11.66 o 
   9   7   3        9.31       -2.13     11.54 o 
  11   7   3      214.81      210.15     22.71 o 
  13   7   3        2.16      -15.68     15.68 o 
 -14   8   3       26.09       15.05     15.93 o 
 -12   8   3        1.71       13.92     12.42 o 
 -10   8   3      237.65      267.76     19.32 o 
  -8   8   3       39.04       43.53      9.41 o 
  -6   8   3       70.10       79.91     11.04 o 
  -4   8   3       13.44       14.42      6.15 o 
  -2   8   3       59.22       59.08      9.28 o 
   0   8   3       32.84       32.00      7.71 o 
   2   8   3       15.99       25.59      7.40 o 
   4   8   3      133.54      124.33     12.80 o 
   6   8   3       98.15       73.39     13.30 o 
   8   8   3       13.10       -1.00     12.54 o 
  10   8   3        0.41       23.83     13.55 o 
  12   8   3       29.92       15.30     16.93 o 
 -15   9   3        0.42       -7.15     17.06 o 
 -13   9   3        4.31       -7.40     13.80 o 
 -11   9   3       26.27        8.53     12.92 o 
  -9   9   3      171.50      182.17     16.81 o 
  -7   9   3        0.27        2.51     10.28 o 
  -5   9   3        2.85       -3.01      8.40 o 
  -3   9   3      130.51      111.15     12.80 o 
  -1   9   3       34.27       21.45      9.91 o 
   1   9   3      107.22       91.70     12.80 o 
   3   9   3       86.94       92.95     12.54 o 
   5   9   3      208.45      222.96     17.69 o 
   7   9   3      182.98      220.56     19.07 o 
   9   9   3        8.08       35.37     12.92 o 
  11   9   3        5.43       25.84     15.68 o 
 -14  10   3        0.41      -16.43     16.43 o 
 -12  10   3       24.08       61.46     14.55 o 
 -10  10   3       18.23       20.57     13.80 o 
  -8  10   3       40.76       40.64     12.54 o 
  -6  10   3       13.67        8.78     11.41 o 
  -4  10   3       27.94       38.01     12.04 o 
  -2  10   3        9.81       20.07      8.40 o 
   0  10   3       41.35       44.49      7.49 o 
   2  10   3       55.52       59.33     10.16 o 
   4  10   3       26.06       33.74     11.04 o 
   6  10   3       67.53       38.63     13.80 o 
   8  10   3       19.56       20.07     11.79 o 
  10  10   3        3.29        4.01     13.42 o 
 -13  11   3       52.97       64.47     17.06 o 
 -11  11   3       37.64       82.03     14.55 o 
  -9  11   3       31.76       21.20     12.79 o 
  -7  11   3        4.47       31.48     10.54 o 
  -5  11   3       63.67       84.04     13.30 o 
  -3  11   3       65.35       57.20     12.04 o 
  -1  11   3        1.82       27.09      8.28 o 
   1  11   3        0.00      -10.66     10.66 o 
   3  11   3       30.30        6.90     10.91 o 
   5  11   3       64.85       70.12     14.17 o 
   7  11   3       44.07       31.23     12.29 o 
   9  11   3       27.93       -2.76     15.68 o 
 -12  12   3        5.28      -19.82     19.82 o 
 -10  12   3       27.18       22.95     17.06 o 
  -8  12   3       12.08      -14.17     14.17 o 
  -6  12   3       38.89       32.36     13.17 o 
  -4  12   3       60.71       46.03     15.93 o 
  -2  12   3        0.77       13.04     11.29 o 
   0  12   3       16.63       11.01     15.68 o 
   2  12   3        4.87       -9.53     12.04 o 
   4  12   3       52.46       37.25     14.55 o 
   6  12   3        0.10       -6.15     12.54 o 
   8  12   3        0.30      -16.43     16.43 o 
  -9  13   3       15.15       10.54     15.55 o 
  -7  13   3        2.02        7.27     13.04 o 
  -5  13   3        1.55      -12.92     12.92 o 
  -3  13   3       51.03       59.20     15.18 o 
  -1  13   3        0.94       20.07     12.54 o 
   1  13   3        1.60        5.64     11.41 o 
   3  13   3        2.07      -11.92     13.55 o 
   5  13   3       12.85        9.03     14.42 o 
   7  13   3        0.47       28.09     13.04 o 
  -8  14   3       10.81       13.80     16.05 o 
  -6  14   3        3.25       39.01     13.17 o 
  -4  14   3        0.12        7.53     12.29 o 
  -2  14   3       33.05       84.66     14.30 o 
   0  14   3        3.69       22.93      9.13 o 
   2  14   3        0.18       -1.25     14.30 o 
   4  14   3        1.79       -8.15     14.42 o 
  -5  15   3       12.70        5.52     15.80 o 
  -3  15   3       10.91        1.38     14.17 o 
  -1  15   3        0.20      -16.05     16.05 o 
   1  15   3        6.31       -1.38     16.81 o 
   3  15   3        0.53        2.88     12.79 o 
 -18   0   4        1.28       27.47     15.18 o 
 -16   0   4       12.42        8.03     14.30 o 
 -14   0   4      784.32      804.62     32.28 o 
 -12   0   4       37.78       51.18     10.79 o 
 -10   0   4       83.28       89.82      9.03 o 
  -8   0   4     1875.20     2101.78     32.40 o 
  -6   0   4     1274.19     1520.05     23.69 o 
  -4   0   4     6642.47     6527.16     42.80 o 
  -2   0   4     8120.53     7629.28     44.04 o 
   0   0   4        0.56       -0.31      3.14 o 
   2   0   4       56.07       42.65      6.15 o 
   4   0   4       12.89       14.05      5.14 o 
   6   0   4       99.21      101.49     11.54 o 
   8   0   4        0.11       -4.01     10.03 o 
  10   0   4        0.00       -4.89     12.42 o 
  12   0   4      188.46      177.15     21.45 o 
  14   0   4       17.04       12.92     19.32 o 
 -17   1   4      186.40      228.20     24.34 o 
 -15   1   4        8.65       16.68     13.04 o 
 -13   1   4      131.30      148.03     15.81 o 
 -11   1   4        0.14       10.28      6.90 o 
  -9   1   4     1000.22     1125.35     26.28 o 
  -7   1   4      441.78      427.67     14.07 o 
  -5   1   4     1727.43     1727.14     23.62 o 
  -3   1   4       99.37      127.87      6.27 o 
  -1   1   4     2155.49     2086.19     23.95 o 
   1   1   4     4743.37     4531.13     39.71 o 
   3   1   4      620.88      598.12     17.34 o 
   5   1   4      117.23      125.71     11.04 o 
   7   1   4      171.43      164.11     14.81 o 
   9   1   4       79.32       81.79     15.30 o 
  11   1   4       25.03       21.82     15.05 o 
  13   1   4        0.92        6.52     13.55 o 
 -18   2   4       33.45       43.02     18.06 o 
 -16   2   4      100.02       89.57     20.57 o 
 -14   2   4       68.10       81.66     12.92 o 
 -12   2   4      139.63      138.75     15.43 o 
 -10   2   4      234.36      219.86     14.68 o 
  -8   2   4      885.55     1064.26     24.64 o 
  -6   2   4     1746.18     1720.56     26.62 o 
  -4   2   4     1243.28     1242.51     19.92 o 
  -2   2   4      337.50      336.53     10.30 o 
   0   2   4     3681.32     3896.17     68.54 o 
   2   2   4      690.91      654.66     16.97 o 
   4   2   4      596.06      628.84     20.10 o 
   6   2   4       21.05       32.49      9.41 o 
   8   2   4        7.53        2.51     11.54 o 
  10   2   4       26.52       26.21     11.92 o 
  12   2   4        3.48        3.64     15.80 o 
 -17   3   4      150.37      173.50     24.59 o 
 -15   3   4       57.95       60.46     14.80 o 
 -13   3   4       10.96       12.54     11.79 o 
 -11   3   4       35.81       27.60     10.54 o 
  -9   3   4      342.32      347.08     16.32 o 
  -7   3   4      525.14      551.56     17.59 o 
  -5   3   4      174.58      158.51      8.91 o 
  -3   3   4     1590.70     1546.30     23.10 o 
  -1   3   4      972.68      897.63     18.00 o 
   1   3   4      190.17      136.55      8.41 o 
   3   3   4      188.99      192.75     11.67 o 
   5   3   4      123.36      111.03     10.54 o 
   7   3   4       17.01        2.26      9.41 o 
   9   3   4      341.60      317.88     23.22 o 
  11   3   4        5.86       13.55     11.41 o 
  13   3   4        9.53       -8.03     14.05 o 
 -18   4   4        2.77       -8.65     16.56 o 
 -16   4   4       71.22       54.69     18.44 o 
 -14   4   4      407.05      426.21     24.22 o 
 -12   4   4      474.87      521.70     25.11 o 
 -10   4   4        0.45       -2.76      7.65 o 
  -8   4   4       81.79       90.95      9.41 o 
  -6   4   4      185.98      153.10     10.29 o 
  -4   4   4      396.93      405.65     13.56 o 
  -2   4   4     1319.41     1286.41     23.06 o 
   0   4   4        0.48        1.42      3.15 o 
   2   4   4      232.67      264.19     12.68 o 
   4   4   4      292.25      291.18     15.19 o 
   6   4   4       14.73       23.08      9.41 o 
   8   4   4      209.45      224.09     19.20 o 
  10   4   4        2.01        0.00     13.29 o 
  12   4   4       38.26       29.10     16.93 o 
 -17   5   4       16.86       12.29     16.18 o 
 -15   5   4      519.16      521.15     32.38 o 
 -13   5   4        6.94        1.88     12.54 o 
 -11   5   4      154.30      166.36     15.56 o 
  -9   5   4      301.51      285.27     15.69 o 
  -7   5   4      850.42      864.83     24.13 o 
  -5   5   4      326.28      312.59     14.31 o 
  -3   5   4     1903.19     2024.01     31.28 o 
  -1   5   4      217.56      221.01     11.42 o 
   1   5   4      131.46      124.34     10.16 o 
   3   5   4       14.89        8.15      7.02 o 
   5   5   4        4.21       -3.51      8.91 o 
   7   5   4       90.22       73.89     14.18 o 
   9   5   4        5.74        5.02     10.91 o 
  11   5   4       81.64       68.24     17.44 o 
  13   5   4        6.59        4.26     14.93 o 
 -16   6   4        4.24       -3.89     14.42 o 
 -14   6   4      273.52      222.59     22.21 o 
 -12   6   4      310.61      294.90     21.96 o 
 -10   6   4     2331.70     2155.28     46.10 o 
  -8   6   4        3.71        2.01      8.53 o 
  -6   6   4      782.41      821.29     23.25 o 
  -4   6   4        0.00        4.14      5.14 o 
  -2   6   4       28.38       26.22      5.64 o 
   0   6   4      264.39      265.23     11.04 o 
   2   6   4       10.69        7.15      6.40 o 
   4   6   4       80.37       60.84     10.54 o 
   6   6   4        0.00       -4.14      9.78 o 
   8   6   4        0.02       -8.65     10.79 o 
  10   6   4       13.09       34.37     13.42 o 
  12   6   4       15.79      -12.17     16.31 o 
 -15   7   4       11.12       -6.27     15.43 o 
 -13   7   4       67.40       78.02     15.55 o 
 -11   7   4      518.52      558.37     27.62 o 
  -9   7   4      191.08      155.20     15.56 o 
  -7   7   4      243.47      243.95     16.56 o 
  -5   7   4       72.82       75.52      9.03 o 
  -3   7   4      149.38      131.62     11.54 o 
  -1   7   4        7.93       14.55      6.90 o 
   1   7   4      204.64      154.97     12.17 o 
   3   7   4       63.74       57.08     10.04 o 
   5   7   4       17.73       18.69      9.66 o 
   7   7   4        0.56        5.64      9.28 o 
   9   7   4        9.39       15.55     13.67 o 
  11   7   4       18.79       -5.14     16.31 o 
 -16   8   4        2.96       -1.38     15.43 o 
 -14   8   4        5.61        0.00     13.04 o 
 -12   8   4      220.79      211.79     20.70 o 
 -10   8   4     1433.38     1423.18     40.61 o 
  -8   8   4        5.38       13.67     10.54 o 
  -6   8   4       93.61       78.40     13.55 o 
  -4   8   4        3.53       -5.39      7.65 o 
  -2   8   4      116.99      127.71     11.42 o 
   0   8   4      505.35      540.87     52.73 o 
   2   8   4       45.19       33.87     10.29 o 
   4   8   4        8.91        0.88      9.28 o 
   6   8   4        0.03        1.88     10.16 o 
   8   8   4       15.34       23.96     10.28 o 
  10   8   4        9.95       38.00     13.55 o 
 -15   9   4       41.44        1.38     18.06 o 
 -13   9   4        1.65       -3.64     12.42 o 
 -11   9   4       16.17        7.40     12.92 o 
  -9   9   4       32.52       47.41     12.17 o 
  -7   9   4      290.38      249.97     19.58 o 
  -5   9   4       48.91       61.71     12.04 o 
  -3   9   4        0.78        8.91      8.91 o 
  -1   9   4        5.24       11.92      9.28 o 
   1   9   4        7.92        7.78     10.16 o 
   3   9   4        6.08       -3.39     10.79 o 
   5   9   4        7.24       -7.65     10.91 o 
   7   9   4        1.09        0.00     11.92 o 
   9   9   4        8.08       13.67     11.79 o 
  11   9   4       20.23       10.03     18.31 o 
 -14  10   4       28.04       35.75     18.19 o 
 -12  10   4       11.77        9.66     14.30 o 
 -10  10   4      124.09      114.66     15.93 o 
  -8  10   4      844.21      845.75     33.28 o 
  -6  10   4      101.14      121.56     15.56 o 
  -4  10   4        0.13       -1.63      9.78 o 
  -2  10   4       33.59       38.88     11.41 o 
   0  10   4      160.69      181.88     16.50 o 
   2  10   4       35.73       55.94     10.41 o 
   4  10   4        0.00       14.80      9.16 o 
   6  10   4        0.34      -13.42     13.42 o 
   8  10   4        7.66       23.71     12.29 o 
  10  10   4       14.10        1.38     15.18 o 
 -13  11   4       19.22       38.51     17.06 o 
 -11  11   4       73.26       73.63     18.06 o 
  -9  11   4        2.45      -12.17     13.55 o 
  -7  11   4      372.03      382.76     23.84 o 
  -5  11   4        6.89       23.83     11.92 o 
  -3  11   4        1.59       -2.76     11.66 o 
  -1  11   4       35.17       48.29     12.42 o 
   1  11   4        5.13       11.54      9.16 o 
   3  11   4       28.75       36.12     11.79 o 
   5  11   4        5.17        1.13     12.17 o 
   7  11   4        0.88        7.53     13.04 o 
   9  11   4        0.00        9.91     14.30 o 
 -12  12   4        9.70       20.95     16.18 o 
 -10  12   4       42.48       59.20     15.93 o 
  -8  12   4       65.90       55.44     16.06 o 
  -6  12   4       10.36        0.00     13.30 o 
  -4  12   4      401.74      407.88     26.36 o 
  -2  12   4       45.65       40.01     14.30 o 
   0  12   4       25.05       28.69     13.04 o 
   2  12   4        0.26       10.91     10.28 o 
   4  12   4        0.95        5.89     11.79 o 
   6  12   4       12.54       42.52     12.79 o 
   8  12   4        5.87      -14.93     14.93 o 
 -11  13   4      254.10      291.58     29.36 o 
  -9  13   4       52.56       36.75     16.93 o 
  -7  13   4       39.19       -8.53     17.18 o 
  -5  13   4        1.34      -13.92     14.55 o 
  -3  13   4       80.17       91.95     18.19 o 
  -1  13   4       59.94       75.14     15.55 o 
   1  13   4        5.31       -4.64     14.42 o 
   3  13   4        2.24       -3.76     15.05 o 
   5  13   4        4.29        9.41     11.41 o 
  -8  14   4        3.10       12.42     13.67 o 
  -6  14   4        5.54        1.25     15.43 o 
  -4  14   4        3.72       -6.27     13.55 o 
  -2  14   4       25.80       22.45     14.68 o 
   0  14   4        2.36       -4.45     12.73 o 
   2  14   4        0.07        0.00     13.67 o 
   4  14   4        1.35        8.40     13.67 o 
  -5  15   4        0.00       -2.76     13.55 o 
  -3  15   4        4.07       -5.52     15.18 o 
  -1  15   4       54.18       32.99     20.19 o 
   1  15   4        5.25       21.20     14.93 o 
 -17   1   5       88.53       98.09     17.31 o 
 -15   1   5       55.43       70.37     15.68 o 
 -13   1   5      199.70      218.69     18.19 o 
 -11   1   5     1429.02     1527.16     35.35 o 
  -9   1   5     2713.10     3031.67     42.81 o 
  -7   1   5      185.57      186.36     10.79 o 
  -5   1   5      143.09      117.21      7.15 o 
  -3   1   5      801.08      610.18     14.35 o 
  -1   1   5      904.08      889.95     18.12 o 
   1   1   5     2153.09     2079.82     30.18 o 
   3   1   5      595.44      657.61     19.97 o 
   5   1   5        0.30       -3.89      7.78 o 
   7   1   5       25.58       37.75     10.91 o 
   9   1   5       48.57       71.50     15.18 o 
  11   1   5       32.61       60.21     17.06 o 
  13   1   5        9.18        2.88     15.55 o 
 -18   2   5       41.18       26.97     18.56 o 
 -16   2   5        1.10       15.80     13.92 o 
 -14   2   5      442.80      388.09     24.73 o 
 -12   2   5      378.82      415.07     20.84 o 
 -10   2   5        0.75        1.88      7.02 o 
  -8   2   5       48.84       40.02      7.90 o 
  -6   2   5     7295.27     7873.81     58.40 o 
  -4   2   5     6174.71     6590.01     49.26 o 
  -2   2   5      105.13      100.00      7.28 o 
   0   2   5     1118.96     1132.70     15.40 o 
   2   2   5      236.73      256.41     12.68 o 
   4   2   5      323.03      307.02     15.19 o 
   6   2   5       75.33       70.87     12.29 o 
   8   2   5        0.00        5.39      9.91 o 
  10   2   5        9.46       29.48     13.80 o 
  12   2   5       40.16       61.34     15.55 o 
 -17   3   5        0.90      -11.29     14.93 o 
 -15   3   5      444.52      416.81     27.11 o 
 -13   3   5        0.17       -2.63     10.41 o 
 -11   3   5       16.48        2.88      9.03 o 
  -9   3   5      528.08      514.50     19.84 o 
  -7   3   5    10861.02    11909.29     78.92 o 
  -5   3   5     1132.36     1377.66     24.92 o 
  -3   3   5      383.13      328.80     12.43 o 
  -1   3   5      328.34      266.06     11.68 o 
   1   3   5      505.14      493.63     16.08 o 
   3   3   5        2.40       -6.65      6.65 o 
   5   3   5        0.06       -6.15      7.78 o 
   7   3   5        0.48        6.77      8.78 o 
   9   3   5        0.42        0.00     11.66 o 
  11   3   5       70.55       71.75     18.56 o 
  13   3   5        0.33        2.88     13.42 o 
 -18   4   5        4.41      -16.31     16.31 o 
 -16   4   5       12.18      -10.66     15.80 o 
 -14   4   5      769.86      753.08     32.40 o 
 -12   4   5        0.35       -5.02      9.91 o 
 -10   4   5       11.65       17.81      7.40 o 
  -8   4   5      727.62      773.96     23.12 o 
  -6   4   5      426.57      485.09     16.95 o 
  -4   4   5      102.96      120.07      8.66 o 
  -2   4   5     7389.95     8099.68     60.79 o 
   0   4   5       12.28       24.47      3.98 o 
   2   4   5        0.22        4.39      5.77 o 
   4   4   5      112.42      118.43     11.17 o 
   6   4   5       29.67       15.05     11.92 o 
   8   4   5       15.98       -1.88     13.17 o 
  10   4   5        0.18       -8.03     13.67 o 
  12   4   5        5.27        5.39     14.67 o 
 -17   5   5       40.58       43.78     16.81 o 
 -15   5   5      206.53      194.47     21.83 o 
 -13   5   5       14.75       15.18     12.79 o 
 -11   5   5      201.36      204.14     16.44 o 
  -9   5   5     1678.93     1541.36     35.49 o 
  -7   5   5     1240.32     1162.48     27.93 o 
  -5   5   5     1163.94     1136.20     26.04 o 
  -3   5   5      451.80      507.22     17.20 o 
  -1   5   5     1743.53     1927.87     32.64 o 
   1   5   5      467.82      439.49     17.45 o 
   3   5   5       49.66       41.27      9.16 o 
   5   5   5      147.69      150.93     13.80 o 
   7   5   5      158.03      115.92     16.31 o 
   9   5   5       14.96       40.14     11.92 o 
  11   5   5       62.36       70.62     18.69 o 
 -16   6   5       31.66       21.57     13.55 o 
 -14   6   5       64.16       62.59     15.30 o 
 -12   6   5      850.37      798.70     31.53 o 
 -10   6   5      937.13      842.69     29.40 o 
  -8   6   5     1347.16     1392.99     33.33 o 
  -6   6   5      230.92      273.44     14.56 o 
  -4   6   5      630.33      705.85     21.98 o 
  -2   6   5      162.66      171.15     11.04 o 
   0   6   5        0.13       -4.45      4.55 o 
   2   6   5     1100.29      895.50     26.78 o 
   4   6   5      279.62      266.17     16.06 o 
   6   6   5        9.25        0.88     11.16 o 
   8   6   5        3.24       -9.41     13.17 o 
  10   6   5        2.56       29.47     12.42 o 
  12   6   5        1.15        5.77     14.42 o 
 -17   7   5        0.56       14.30     15.18 o 
 -15   7   5       22.44        2.51     14.80 o 
 -13   7   5      888.80      883.67     35.67 o 
 -11   7   5      253.62      233.39     19.07 o 
  -9   7   5       58.05       14.93     13.42 o 
  -7   7   5     3437.21     3509.54     52.04 o 
  -5   7   5      608.68      687.23     23.23 o 
  -3   7   5      476.60      511.15     19.59 o 
  -1   7   5       69.62       89.69     10.29 o 
   1   7   5     1541.27     1335.38     32.34 o 
   3   7   5        0.00       -9.28      9.28 o 
   5   7   5        4.20       17.56      8.15 o 
   7   7   5        6.67       14.30     11.54 o 
   9   7   5       10.15       41.64     13.67 o 
  11   7   5        8.18       20.82     14.55 o 
 -16   8   5       22.58       30.48     16.56 o 
 -14   8   5        0.03       -9.66     12.67 o 
 -12   8   5        0.44      -13.17     13.17 o 
 -10   8   5        0.11        0.88     12.29 o 
  -8   8   5     4951.74     4925.34     66.82 o 
  -6   8   5       99.12       94.71     12.92 o 
  -4   8   5      599.44      578.66     22.73 o 
  -2   8   5        1.73        2.76      7.65 o 
   0   8   5      201.94      198.31     17.69 o 
   2   8   5      517.15      511.59     23.10 o 
   4   8   5       39.47       35.37     10.16 o 
   6   8   5        0.01       -4.01     10.28 o 
   8   8   5        0.22       14.05     11.41 o 
  10   8   5       10.12        8.03     13.17 o 
 -15   9   5       29.10       42.27     16.43 o 
 -13   9   5        2.66      -13.04     14.30 o 
 -11   9   5       97.84       83.67     16.06 o 
  -9   9   5       48.99       62.34     13.30 o 
  -7   9   5      887.39      787.26     31.53 o 
  -5   9   5       30.72       26.84     12.17 o 
  -3   9   5      391.09      460.27     22.97 o 
  -1   9   5      400.33      416.47     21.97 o 
   1   9   5        0.18       -7.53      9.41 o 
   3   9   5       79.34       72.88     13.30 o 
   5   9   5       50.07       66.35     13.17 o 
   7   9   5        0.61       -4.64     12.17 o 
   9   9   5       19.23       37.13     13.67 o 
 -14  10   5       33.35       51.43     16.31 o 
 -12  10   5       10.18      -15.18     15.18 o 
 -10  10   5        2.37       -8.53     11.29 o 
  -8  10   5       85.73       72.76     16.93 o 
  -6  10   5       53.85       45.03     14.55 o 
  -4  10   5        0.86        2.63     11.66 o 
  -2  10   5     2352.40     2567.44     51.38 o 
   0  10   5        8.94       25.40      8.34 o 
   2  10   5       27.68       24.84     12.04 o 
   4  10   5        3.32       -2.13     11.04 o 
   6  10   5       12.42        9.41     12.92 o 
   8  10   5       30.52       27.72     12.67 o 
 -13  11   5       74.33       51.68     18.94 o 
 -11  11   5       56.18       88.93     17.18 o 
  -9  11   5       94.22      103.99     16.68 o 
  -7  11   5     1016.44     1047.05     38.82 o 
  -5  11   5      966.23     1044.00     38.06 o 
  -3  11   5      227.80      251.69     20.70 o 
  -1  11   5       13.57       27.09     14.67 o 
   1  11   5       37.98       37.38     14.68 o 
   3  11   5      125.12      148.91     17.44 o 
   5  11   5        5.87      -14.05     14.05 o 
   7  11   5        1.24        1.38     13.92 o 
 -12  12   5        2.87       15.18     15.05 o 
 -10  12   5       22.76        7.53     15.43 o 
  -8  12   5      135.76      153.17     18.44 o 
  -6  12   5       46.07       58.08     16.93 o 
  -4  12   5      294.32      244.94     24.72 o 
  -2  12   5        0.13        9.53     11.66 o 
   0  12   5      203.97      235.75     24.84 o 
   2  12   5       44.10       51.55     14.42 o 
   4  12   5        5.24       -1.25     14.80 o 
   6  12   5       10.82        8.15     13.67 o 
 -11  13   5       54.70       75.26     17.69 o 
  -9  13   5       24.67       49.79     17.06 o 
  -7  13   5       11.15        4.89     14.30 o 
  -5  13   5        3.27       22.45     13.29 o 
  -3  13   5        4.60      -16.43     16.43 o 
  -1  13   5      212.42      278.40     24.72 o 
   1  13   5       30.45       27.97     17.06 o 
   3  13   5        0.47       -1.25     12.54 o 
   5  13   5        5.68       22.33     12.17 o 
  -8  14   5      325.96      356.48     30.87 o 
  -6  14   5        3.23        5.27     16.68 o 
  -4  14   5        2.24        2.51     15.55 o 
  -2  14   5        6.21      -17.68     17.68 o 
   0  14   5      232.83      289.38     18.65 o 
   2  14   5        1.29       -6.77     13.42 o 
  -5  15   5       14.65       22.70     15.05 o 
  -3  15   5       30.27       55.94     18.06 o 
  -1  15   5       22.21       42.39     16.18 o 
 -18   0   6       94.81      131.84     19.69 o 
 -16   0   6       27.80       29.48     15.55 o 
 -14   0   6        2.78       12.67     11.04 o 
 -12   0   6     1833.92     2083.98     42.92 o 
 -10   0   6     3002.50     3289.24     47.86 o 
  -8   0   6      614.52      681.43     19.72 o 
  -6   0   6      484.34      434.01     14.32 o 
  -4   0   6     4845.73     4750.01     43.11 o 
  -2   0   6       43.13       35.63      5.39 o 
   0   0   6     2755.68     2805.35     25.75 o 
   2   0   6     4382.69     4760.73     53.01 o 
   4   0   6      156.23      149.18     13.05 o 
   6   0   6        4.80       -8.78     10.41 o 
   8   0   6        1.00       14.55     10.79 o 
  10   0   6      251.30      258.84     24.22 o 
  12   0   6       60.14      101.22     20.45 o 
 -19   1   6       15.96       34.24     14.80 o 
 -17   1   6      141.17      146.52     20.70 o 
 -15   1   6      119.52      114.28     17.31 o 
 -13   1   6      203.01      222.96     15.56 o 
 -11   1   6      244.16      244.57     16.69 o 
  -9   1   6        0.12       -3.89      6.77 o 
  -7   1   6     3550.12     4225.15     45.36 o 
  -5   1   6      878.54      910.97     19.62 o 
  -3   1   6        1.58        7.90      4.01 o 
  -1   1   6      303.89      346.51     12.93 o 
   1   1   6       18.41       23.83      6.65 o 
   3   1   6     1262.74     1204.94     29.43 o 
   5   1   6      229.71      222.60     15.81 o 
   7   1   6       72.58       94.96     14.05 o 
   9   1   6       53.51       52.43     13.67 o 
  11   1   6       15.18       35.75     15.55 o 
 -18   2   6       17.44        4.01     16.68 o 
 -16   2   6      155.68      210.01     19.57 o 
 -14   2   6      391.99      384.55     24.72 o 
 -12   2   6       49.43       30.61     11.54 o 
 -10   2   6      784.87      919.57     26.51 o 
  -8   2   6       56.71       57.95      9.16 o 
  -6   2   6     7141.75     8081.00     62.00 o 
  -4   2   6     1839.15     2032.49     29.40 o 
  -2   2   6      169.29      151.85      9.04 o 
   0   2   6     1229.54     1370.07     26.68 o 
   2   2   6      551.23      560.65     19.34 o 
   4   2   6      155.37      152.44     13.05 o 
   6   2   6      567.48      595.49     23.85 o 
   8   2   6        3.07       19.82     11.92 o 
  10   2   6        9.59       24.83     14.67 o 
  12   2   6       34.20       11.16     16.93 o 
 -17   3   6      120.54      105.00     20.82 o 
 -15   3   6       17.79       17.69     12.92 o 
 -13   3   6      178.39      165.36     17.44 o 
 -11   3   6      358.83      388.34     19.71 o 
  -9   3   6     1535.20     1537.22     32.85 o 
  -7   3   6      598.24      693.57     20.48 o 
  -5   3   6     2138.42     2573.84     35.72 o 
  -3   3   6      580.00      643.56     18.34 o 
  -1   3   6     3105.91     3216.41     40.62 o 
   1   3   6      335.88      388.02     15.94 o 
   3   3   6      137.15      160.59     12.55 o 
   5   3   6       10.03        7.65      8.53 o 
   7   3   6      236.18      265.12     19.07 o 
   9   3   6      167.83      192.20     20.45 o 
  11   3   6       47.21       51.18     17.69 o 
 -18   4   6        8.71      -15.05     17.18 o 
 -16   4   6      219.90      159.34     22.71 o 
 -14   4   6      483.14      432.17     26.23 o 
 -12   4   6      546.62      537.09     25.23 o 
 -10   4   6      332.78      326.95     17.70 o 
  -8   4   6      349.17      337.42     15.82 o 
  -6   4   6      287.27      307.77     14.81 o 
  -4   4   6     2853.48     3160.31     40.96 o 
  -2   4   6     2262.07     2463.40     36.85 o 
   0   4   6        9.99       18.78      4.64 o 
   2   4   6        8.21        3.76      6.27 o 
   4   4   6      514.25      526.93     22.85 o 
   6   4   6      482.75      518.18     24.98 o 
   8   4   6      162.87      160.46     17.81 o 
  10   4   6       14.91       33.36     14.93 o 
 -17   5   6        1.85       33.86     14.05 o 
 -15   5   6        0.42       -2.26     12.67 o 
 -13   5   6      847.61      822.54     32.15 o 
 -11   5   6      361.75      371.38     20.83 o 
  -9   5   6        3.72       15.68      8.78 o 
  -7   5   6      375.50      410.12     17.45 o 
  -5   5   6    20890.33    22344.98    479.61 o 
  -3   5   6       21.35        7.40      7.78 o 
  -1   5   6       29.96       40.39      9.03 o 
   1   5   6      297.76      236.71     14.56 o 
   3   5   6      727.59      612.95     23.87 o 
   5   5   6      172.02      175.27     16.81 o 
   7   5   6        0.04      -12.92     12.92 o 
   9   5   6       93.77      112.65     18.69 o 
  11   5   6        0.27       -2.76     13.80 o 
 -16   6   6        0.44        2.51     12.42 o 
 -14   6   6       54.50       51.18     16.18 o 
 -12   6   6     1120.15     1077.14     35.81 o 
 -10   6   6      230.02      215.32     17.19 o 
  -8   6   6     1819.40     1653.60     37.64 o 
  -6   6   6        8.17       11.79      8.15 o 
  -4   6   6        1.89        5.27      9.53 o 
  -2   6   6       37.59       21.45      8.65 o 
   0   6   6     1034.15      961.01     40.04 o 
   2   6   6      289.13      292.53     17.32 o 
   4   6   6       12.83       -8.28     11.04 o 
   6   6   6      129.78      154.30     16.18 o 
   8   6   6        6.10        6.77     13.30 o 
  10   6   6        5.59       34.24     14.17 o 
 -17   7   6       37.59       19.69     15.18 o 
 -15   7   6        3.35      -14.55     14.80 o 
 -13   7   6       16.37       22.95     12.42 o 
 -11   7   6       34.15       35.25     13.55 o 
  -9   7   6      514.38      542.22     24.36 o 
  -7   7   6      473.39      425.84     21.22 o 
  -5   7   6      757.21      728.74     24.75 o 
  -3   7   6       24.79       41.89      9.16 o 
  -1   7   6      151.07      171.13     14.05 o 
   1   7   6       97.80      107.13     13.42 o 
   3   7   6       66.51       76.39     14.55 o 
   5   7   6      281.10      274.93     20.33 o 
   7   7   6        4.62       15.43     11.16 o 
   9   7   6        1.75       10.16     12.67 o 
 -16   8   6       11.81       15.05     15.30 o 
 -14   8   6       36.58       32.11     14.05 o 
 -12   8   6       21.56       26.97     12.54 o 
 -10   8   6     1831.17     1778.64     45.29 o 
  -8   8   6     2117.15     1968.83     45.45 o 
  -6   8   6      129.37      115.29     15.18 o 
  -4   8   6       47.09       22.58     11.41 o 
  -2   8   6     1333.72     1423.86     35.96 o 
   0   8   6     1647.29     1630.81     50.01 o 
   2   8   6      145.64      114.79     16.06 o 
   4   8   6       71.95       42.02     15.43 o 
   6   8   6       17.77      -13.04     13.04 o 
   8   8   6        2.65       13.80     13.67 o 
  10   8   6       14.32        7.15     16.05 o 
 -15   9   6        0.04       -2.76     12.67 o 
 -13   9   6        9.82      -13.92     13.92 o 
 -11   9   6      255.59      267.01     21.83 o 
  -9   9   6      442.10      430.89     24.85 o 
  -7   9   6        0.48       14.67     12.29 o 
  -5   9   6     3204.60     3176.07     56.77 o 
  -3   9   6      220.74      238.65     18.95 o 
  -1   9   6      130.88      145.53     18.07 o 
   1   9   6     1615.91     1463.06     40.87 o 
   3   9   6       24.17       34.12     12.17 o 
   5   9   6       18.36       17.43     11.79 o 
   7   9   6        0.41        7.40     13.17 o 
   9   9   6       18.89        7.02     16.18 o 
 -14  10   6       51.36       62.97     17.31 o 
 -12  10   6      109.51      132.34     18.19 o 
 -10  10   6        0.15        9.66     11.66 o 
  -8  10   6        3.84       -8.91     13.30 o 
  -6  10   6     3217.66     3437.56     60.27 o 
  -4  10   6     1295.28     1448.29     42.74 o 
  -2  10   6        1.17       -1.76     13.92 o 
   0  10   6        4.09        5.64      9.40 o 
   2  10   6      229.96      212.42     19.82 o 
   4  10   6       31.40       26.72     14.42 o 
   6  10   6        5.01        0.00     13.92 o 
   8  10   6        0.13       -5.64     13.04 o 
 -13  11   6       88.50       74.38     20.20 o 
 -11  11   6       37.47       34.12     14.80 o 
  -9  11   6       37.31       63.59     14.30 o 
  -7  11   6       80.46       74.01     16.68 o 
  -5  11   6     1302.74     1356.33     42.98 o 
  -3  11   6       43.70       46.54     17.44 o 
  -1  11   6        2.05        9.16     13.17 o 
   1  11   6        0.05       -7.40     12.42 o 
   3  11   6        0.11      -13.55     13.55 o 
   5  11   6       31.13       39.13     14.55 o 
   7  11   6        0.02       25.34     10.91 o 
 -12  12   6       20.58       24.83     15.43 o 
 -10  12   6        0.36       -1.25     11.04 o 
  -8  12   6       36.47       23.46     15.30 o 
  -6  12   6       93.05       68.11     19.57 o 
  -4  12   6      116.94       98.22     22.20 o 
  -2  12   6      366.70      387.27     26.60 o 
   0  12   6      342.13      374.66     18.09 o 
   2  12   6        0.90      -14.42     14.42 o 
   4  12   6       19.62       23.45     13.92 o 
   6  12   6       10.98       -1.38     15.18 o 
 -11  13   6      115.91      132.22     23.46 o 
  -9  13   6      346.31      417.35     30.74 o 
  -7  13   6      173.68      227.32     22.58 o 
  -5  13   6      513.22      552.13     32.76 o 
  -3  13   6      339.00      403.68     27.10 o 
  -1  13   6      164.77      236.35     23.96 o 
   1  13   6       18.30        6.40     17.81 o 
   3  13   6       14.44       29.73     15.80 o 
  -8  14   6       17.43       16.68     17.69 o 
  -6  14   6        5.62      -15.43     15.43 o 
  -4  14   6        6.34       21.07     15.93 o 
  -2  14   6       53.24        2.63     21.45 o 
   0  14   6       41.99       74.74     18.25 o 
   2  14   6        1.17       38.38     14.17 o 
  -5  15   6       30.96        8.65     18.69 o 
  -3  15   6        4.47        8.65     18.56 o 
 -19   1   7        1.35        4.26     14.30 o 
 -17   1   7        0.06        3.51     12.79 o 
 -15   1   7       22.76       27.85     11.29 o 
 -13   1   7        2.44        4.14      8.78 o 
 -11   1   7      208.63      209.80     15.06 o 
  -9   1   7      200.89      235.28     13.93 o 
  -7   1   7        0.60       18.19      6.15 o 
  -5   1   7       15.04       32.61      5.64 o 
  -3   1   7        0.21        0.50      5.02 o 
  -1   1   7      270.25      351.82     14.69 o 
   1   1   7      719.25      798.19     23.12 o 
   3   1   7      111.49      138.50     12.80 o 
   5   1   7       64.62      119.17     13.92 o 
   7   1   7        1.62       11.79     11.29 o 
   9   1   7        2.54       -1.13     15.05 o 
  11   1   7        6.84       19.32     16.31 o 
 -18   2   7       15.93        1.25     16.31 o 
 -16   2   7       79.03       82.41     16.31 o 
 -14   2   7      250.16      232.38     20.08 o 
 -12   2   7      411.10      428.15     21.21 o 
 -10   2   7      310.32      338.24     17.82 o 
  -8   2   7      210.55      244.70     13.30 o 
  -6   2   7     2936.11     3136.04     40.46 o 
  -4   2   7       57.13       59.59      7.78 o 
  -2   2   7      164.04      235.15     13.05 o 
   0   2   7      127.12      124.64      7.78 o 
   2   2   7     1568.87     1724.71     35.87 o 
   4   2   7      192.10      198.12     15.56 o 
   6   2   7       41.71       36.38     12.54 o 
   8   2   7       22.63       -2.13     12.67 o 
  10   2   7      102.01      159.06     20.32 o 
 -19   3   7        1.94       -4.26     15.55 o 
 -17   3   7        3.57      -14.67     14.67 o 
 -15   3   7       23.49       29.85     11.16 o 
 -13   3   7       69.51       66.73     13.67 o 
 -11   3   7       99.08      105.75     12.54 o 
  -9   3   7       65.62       52.56      9.28 o 
  -7   3   7       46.48       43.15      6.77 o 
  -5   3   7      554.74      754.93     21.10 o 
  -3   3   7    12625.09    14386.69     88.42 o 
  -1   3   7      309.42      401.80     16.32 o 
   1   3   7       25.75       20.19      8.28 o 
   3   3   7        0.00       -2.88      8.15 o 
   5   3   7      159.40      130.60     16.94 o 
   7   3   7       14.74       10.16     13.80 o 
   9   3   7        8.88       16.81     14.17 o 
  11   3   7        0.98        7.02     14.67 o 
 -18   4   7       10.39       12.17     15.30 o 
 -16   4   7        7.01      -15.30     15.30 o 
 -14   4   7       73.34      100.48     15.18 o 
 -12   4   7      115.48      132.35     14.68 o 
 -10   4   7      298.22      285.01     17.70 o 
  -8   4   7      282.23      306.73     15.69 o 
  -6   4   7        2.73       13.80      6.90 o 
  -4   4   7      520.42      576.33     20.09 o 
  -2   4   7     2178.79     2466.12     38.71 o 
   0   4   7     2345.35     2589.88     59.70 o 
   2   4   7       30.37       13.17      9.91 o 
   4   4   7      176.39      203.88     16.44 o 
   6   4   7      207.43      190.46     19.82 o 
   8   4   7        0.66       -2.26     14.55 o 
  10   4   7        5.22       18.69     13.17 o 
 -17   5   7        2.78      -10.28     13.67 o 
 -15   5   7       54.14       51.68     16.06 o 
 -13   5   7       11.92       30.98     10.91 o 
 -11   5   7       70.25       41.90     12.29 o 
  -9   5   7      266.24      289.01     16.44 o 
  -7   5   7      957.84     1006.28     27.78 o 
  -5   5   7     1789.56     1920.47     36.65 o 
  -3   5   7      892.24      984.50     26.90 o 
  -1   5   7       11.21       -3.14      9.66 o 
   1   5   7      526.46      501.98     20.84 o 
   3   5   7       92.10      105.75     12.80 o 
   5   5   7      201.01      198.11     19.70 o 
   7   5   7      183.86      174.51     20.07 o 
   9   5   7       28.49       25.34     16.18 o 
 -18   6   7        1.43        0.00     15.30 o 
 -16   6   7        0.62       -4.89     12.92 o 
 -14   6   7      165.19      162.72     19.07 o 
 -12   6   7      403.87      418.82     23.85 o 
 -10   6   7      168.72      143.28     13.80 o 
  -8   6   7        5.15        1.38      7.90 o 
  -6   6   7      260.11      298.42     16.19 o 
  -4   6   7      408.12      462.72     19.83 o 
  -2   6   7     1896.75     2075.36     40.42 o 
   0   6   7      285.88      263.58     23.59 o 
   2   6   7      314.28      303.33     19.83 o 
   4   6   7      339.97      370.96     23.22 o 
   6   6   7       47.77       37.76     13.80 o 
   8   6   7       50.19       53.69     14.17 o 
  10   6   7        0.38        8.53     14.30 o 
 -17   7   7        3.93       23.58     15.18 o 
 -15   7   7        0.08        4.77     12.67 o 
 -13   7   7       15.21       20.82     11.79 o 
 -11   7   7      266.57      242.43     20.45 o 
  -9   7   7      765.48      715.53     28.39 o 
  -7   7   7      145.71      169.62     15.31 o 
  -5   7   7      310.83      280.87     18.83 o 
  -3   7   7      474.19      487.99     21.59 o 
  -1   7   7       35.94       75.38     12.04 o 
   1   7   7        5.06       -8.03     10.66 o 
   3   7   7     3682.77     3563.66     60.70 o 
   5   7   7       18.60       22.70     12.79 o 
   7   7   7       19.99       23.71     13.17 o 
   9   7   7        7.22       17.81     13.55 o 
 -16   8   7        2.85       -1.38     14.42 o 
 -14   8   7       13.66       -1.13     13.92 o 
 -12   8   7      153.46      135.49     16.43 o 
 -10   8   7        2.24       13.92     11.29 o 
  -8   8   7       22.42       12.67     12.17 o 
  -6   8   7     1503.01     1403.86     37.86 o 
  -4   8   7      470.77      455.44     23.10 o 
  -2   8   7     3452.77     3582.32     56.55 o 
   0   8   7       13.89       12.17      8.87 o 
   2   8   7        0.29      -13.04     13.04 o 
   4   8   7       10.09       -3.14     13.04 o 
   6   8   7        7.32       16.43     13.30 o 
   8   8   7        1.84       -4.01     12.92 o 
 -15   9   7       24.05       33.49     15.05 o 
 -13   9   7        0.79       -2.38     11.04 o 
 -11   9   7        0.15       -3.14     10.79 o 
  -9   9   7      113.53       95.84     14.55 o 
  -7   9   7        0.78       15.18     13.42 o 
  -5   9   7      291.17      267.79     20.83 o 
  -3   9   7       58.09       70.24     14.17 o 
  -1   9   7     1087.35     1275.02     38.83 o 
   1   9   7      830.77      795.75     31.90 o 
   3   9   7       89.59       73.26     15.30 o 
   5   9   7       33.83       17.56     13.55 o 
   7   9   7       73.16       80.66     17.81 o 
 -14  10   7        1.86       -8.03     13.55 o 
 -12  10   7        3.04      -10.79     11.92 o 
 -10  10   7      102.60       98.85     17.06 o 
  -8  10   7      315.67      277.83     22.71 o 
  -6  10   7       63.17       66.98     17.31 o 
  -4  10   7       48.94        9.41     17.94 o 
  -2  10   7      263.51      267.89     22.33 o 
   0  10   7      664.80      628.91     89.83 o 
   2  10   7       35.22       23.71     13.92 o 
   4  10   7       11.70       15.43     14.30 o 
   6  10   7       49.53       50.30     16.93 o 
 -13  11   7       29.32       48.67     15.55 o 
 -11  11   7       15.13       -2.51     13.04 o 
  -9  11   7        0.14       12.42     10.66 o 
  -7  11   7       37.51       42.77     15.68 o 
  -5  11   7      320.46      303.67     25.35 o 
  -3  11   7     2266.65     2544.99     58.40 o 
  -1  11   7      127.62      122.44     19.19 o 
   1  11   7       12.63      -16.05     16.05 o 
   3  11   7       40.49       57.32     16.81 o 
   5  11   7       72.01       95.21     17.31 o 
 -12  12   7       34.64       44.28     16.05 o 
 -10  12   7        6.46       34.49     14.55 o 
  -8  12   7       20.23       33.49     14.30 o 
  -6  12   7        0.54       -3.51     14.80 o 
  -4  12   7       52.34       65.60     15.55 o 
  -2  12   7        1.93       -9.16     16.05 o 
   0  12   7        0.62      -10.89     11.16 o 
   2  12   7      124.65      158.31     20.07 o 
   4  12   7      130.29      153.80     21.70 o 
 -11  13   7        7.54       -2.88     17.06 o 
  -9  13   7       52.09       45.53     18.44 o 
  -7  13   7       75.82       85.42     18.82 o 
  -5  13   7        0.79      -17.31     17.31 o 
  -3  13   7        5.39       27.34     16.56 o 
  -1  13   7        9.70       52.05     15.18 o 
   1  13   7       63.13       62.59     18.94 o 
   3  13   7       69.65       71.12     19.82 o 
  -8  14   7       21.52       26.97     15.93 o 
  -6  14   7       57.86       57.45     17.44 o 
  -4  14   7        0.72        0.00     16.93 o 
  -2  14   7       41.21       69.61     16.56 o 
   0  14   7       27.65       39.60     24.65 o 
 -18   0   8       13.32       17.81     15.93 o 
 -16   0   8       18.86        9.66     11.92 o 
 -14   0   8       25.16       16.43     10.41 o 
 -12   0   8        3.64        8.40      8.78 o 
 -10   0   8      254.30      246.34     14.43 o 
  -8   0   8      835.79      924.73     24.26 o 
  -6   0   8      523.59      583.39     18.84 o 
  -4   0   8       51.25       49.30      7.78 o 
  -2   0   8        2.38        9.03      5.14 o 
   0   0   8      270.38      264.01     10.65 o 
   2   0   8      484.09      430.75     20.84 o 
   4   0   8     1799.13     1880.21     44.42 o 
   6   0   8       17.32       40.39     11.04 o 
   8   0   8        6.28       20.95     13.42 o 
  10   0   8        0.69        1.38     14.67 o 
 -19   1   8       19.79       53.93     13.80 o 
 -17   1   8       11.40      -10.54     15.05 o 
 -15   1   8      128.97      120.43     15.81 o 
 -13   1   8        8.52        8.40      8.40 o 
 -11   1   8      436.71      431.71     20.59 o 
  -9   1   8     1269.23     1337.34     30.69 o 
  -7   1   8       42.26       44.28      7.90 o 
  -5   1   8     2830.88     2933.15     41.07 o 
  -3   1   8      577.63      616.50     19.09 o 
  -1   1   8      710.77      836.37     23.75 o 
   1   1   8        0.00       -0.63      8.03 o 
   3   1   8       27.02       19.94     10.41 o 
   5   1   8       20.04       24.58     10.29 o 
   7   1   8       46.25       62.47     14.80 o 
   9   1   8       11.50        5.14     13.42 o 
 -18   2   8        7.10      -14.30     14.30 o 
 -16   2   8       19.82        4.39     14.17 o 
 -14   2   8       84.52       70.50     13.55 o 
 -12   2   8      370.89      403.39     21.34 o 
 -10   2   8        8.64        6.77      7.65 o 
  -8   2   8      312.31      311.78     15.81 o 
  -6   2   8      125.94      127.22     10.66 o 
  -4   2   8      396.86      440.94     17.08 o 
  -2   2   8      119.10      115.55     10.29 o 
   0   2   8     1541.35     1489.35     30.65 o 
   2   2   8      623.13      714.54     26.50 o 
   4   2   8       47.67       50.17     12.67 o 
   6   2   8       12.34       10.03     12.17 o 
   8   2   8      169.28      164.47     20.07 o 
  10   2   8       11.21       15.30     16.93 o 
 -19   3   8        4.22      -11.29     16.56 o 
 -17   3   8        0.27       14.55     12.29 o 
 -15   3   8       14.27       18.56     12.04 o 
 -13   3   8       47.23       49.04     11.67 o 
 -11   3   8       17.41       15.05      8.65 o 
  -9   3   8      146.26      164.73     11.92 o 
  -7   3   8      602.91      641.70     20.85 o 
  -5   3   8      352.67      442.38     17.70 o 
  -3   3   8     2333.99     2535.73     40.74 o 
  -1   3   8      764.01      803.47     25.38 o 
   1   3   8       41.91       45.78      9.91 o 
   3   3   8        2.60       -8.91      9.66 o 
   5   3   8       11.09       -1.88     11.04 o 
   7   3   8      202.98      241.26     22.46 o 
   9   3   8       97.33       96.59     20.57 o 
 -18   4   8       39.06       21.45     17.94 o 
 -16   4   8        5.71       18.31     13.04 o 
 -14   4   8       61.64       70.62     13.42 o 
 -12   4   8      429.24      400.03     20.96 o 
 -10   4   8      158.82      160.72     13.05 o 
  -8   4   8      776.35      816.11     25.50 o 
  -6   4   8       23.33       28.22      6.90 o 
  -4   4   8      981.15      953.88     25.77 o 
  -2   4   8       65.78       45.28      9.16 o 
   0   4   8       11.28       11.71      6.84 o 
   2   4   8       76.48       63.10     11.67 o 
   4   4   8       52.00       50.68     12.79 o 
   6   4   8      149.17      105.63     19.32 o 
   8   4   8        0.05      -15.68     15.68 o 
  10   4   8       47.73       31.73     18.94 o 
 -17   5   8        4.79        7.65     12.54 o 
 -15   5   8       31.35       29.73     12.79 o 
 -13   5   8        1.00      -10.91     10.91 o 
 -11   5   8      124.10      141.01     13.42 o 
  -9   5   8        4.30       -5.14      8.53 o 
  -7   5   8       42.00       59.33      9.03 o 
  -5   5   8      147.35      123.96     12.67 o 
  -3   5   8     1242.00     1465.48     33.07 o 
  -1   5   8      301.37      336.47     17.82 o 
   1   5   8        5.92        1.51      9.28 o 
   3   5   8       19.91       37.88     10.54 o 
   5   5   8      925.87      899.45     35.42 o 
   7   5   8        0.73      -14.05     14.05 o 
   9   5   8        0.68       -2.76     14.55 o 
 -18   6   8        1.19      -16.56     16.56 o 
 -16   6   8       14.97        4.89     14.42 o 
 -14   6   8       11.65       12.79     11.16 o 
 -12   6   8        5.87       11.16     10.16 o 
 -10   6   8        0.20       -9.78      9.78 o 
  -8   6   8        8.86       27.59      8.40 o 
  -6   6   8      231.63      191.36     15.43 o 
  -4   6   8      420.57      426.18     19.83 o 
  -2   6   8      130.22      113.66     13.55 o 
   0   6   8     1428.94     1399.81     68.29 o 
   2   6   8      523.25      474.65     24.73 o 
   4   6   8      155.65      159.95     18.07 o 
   6   6   8      103.55       92.58     19.69 o 
   8   6   8       32.45       15.80     16.18 o 
 -17   7   8        0.08       -8.28     15.80 o 
 -15   7   8        5.01       -3.64     13.04 o 
 -13   7   8        2.68       -1.00     10.91 o 
 -11   7   8       74.80       91.45     14.68 o 
  -9   7   8       15.45       15.18     10.29 o 
  -7   7   8       89.35       74.39     11.29 o 
  -5   7   8      443.71      398.31     20.34 o 
  -3   7   8      254.47      241.06     17.82 o 
  -1   7   8       81.29       77.40     13.55 o 
   1   7   8      805.58      778.57     30.90 o 
   3   7   8       42.27       50.30     15.55 o 
   5   7   8       20.46      -15.68     15.68 o 
   7   7   8        3.79      -12.79     13.80 o 
 -16   8   8        0.61       13.55     11.79 o 
 -14   8   8        1.00       -3.51     11.41 o 
 -12   8   8        1.81       -6.40     11.29 o 
 -10   8   8       14.97        8.53     11.29 o 
  -8   8   8      256.17      227.49     18.32 o 
  -6   8   8      282.26      270.93     18.95 o 
  -4   8   8      336.34      363.95     22.21 o 
  -2   8   8      289.67      263.02     20.33 o 
   0   8   8     1304.38     1351.21    114.13 o 
   2   8   8      150.68      135.62     17.94 o 
   4   8   8       51.80       54.69     14.80 o 
   6   8   8        3.61       12.67     13.04 o 
   8   8   8        4.55       15.80     14.93 o 
 -15   9   8        3.59        0.00     11.79 o 
 -13   9   8        1.16        5.89     12.04 o 
 -11   9   8        1.10       -3.26     11.29 o 
  -9   9   8       19.68       20.70     12.92 o 
  -7   9   8      258.14      263.13     19.70 o 
  -5   9   8        6.38       18.94     11.66 o 
  -3   9   8      234.76      270.90     21.33 o 
  -1   9   8       24.74       24.71     15.18 o 
   1   9   8       12.98       -1.00     14.42 o 
   3   9   8      231.73      198.24     19.95 o 
   5   9   8       90.95      114.40     17.44 o 
   7   9   8        0.13       -4.26     15.30 o 
 -14  10   8        0.70       -5.39     15.93 o 
 -12  10   8        0.08       33.86     10.54 o 
 -10  10   8       99.84      119.80     16.93 o 
  -8  10   8        0.58      -11.41     11.92 o 
  -6  10   8       77.06       80.78     14.93 o 
  -4  10   8      631.63      659.01     32.01 o 
  -2  10   8      438.84      425.23     29.37 o 
   0  10   8      260.76      243.42     22.84 o 
   2  10   8        2.32      -10.41     12.79 o 
   4  10   8       45.90       34.24     19.07 o 
   6  10   8       25.80        9.91     19.69 o 
 -13  11   8        3.13      -12.29     12.29 o 
 -11  11   8        7.95       -6.27     15.05 o 
  -9  11   8       16.10       13.92     12.04 o 
  -7  11   8       19.73       50.80     14.80 o 
  -5  11   8       23.49       25.96     14.05 o 
  -3  11   8      380.84      389.66     28.49 o 
  -1  11   8        1.81       -9.03     16.05 o 
   1  11   8      113.93      152.04     19.07 o 
   3  11   8       24.82       14.30     15.80 o 
   5  11   8       26.37       68.48     19.07 o 
 -12  12   8        0.33       19.57     11.54 o 
 -10  12   8        1.22      -11.66     13.67 o 
  -8  12   8        1.22      -14.30     14.30 o 
  -6  12   8      128.39       92.70     19.70 o 
  -4  12   8       13.25       28.35     14.67 o 
  -2  12   8       20.98       25.21     17.31 o 
   0  12   8        0.09       -1.03     10.12 o 
   2  12   8       11.08       32.11     15.43 o 
  -9  13   8        5.31       -2.76     15.18 o 
  -7  13   8      103.99      120.55     19.32 o 
  -5  13   8       24.67       29.60     15.68 o 
  -3  13   8       25.99       42.65     14.68 o 
  -1  13   8      242.26      235.62     25.97 o 
   1  13   8      199.56      232.34     25.84 o 
  -6  14   8       34.57       30.98     15.30 o 
  -4  14   8        3.15       14.05     12.17 o 
  -2  14   8       16.36       55.44     15.80 o 
 -19   1   9       14.10       -1.38     15.05 o 
 -17   1   9       11.41       -9.41     13.67 o 
 -15   1   9       64.05       67.23     13.30 o 
 -13   1   9       91.85      137.49     14.80 o 
 -11   1   9       73.45       97.84     11.42 o 
  -9   1   9        2.70       12.42      5.39 o 
  -7   1   9      281.30      307.36     14.81 o 
  -5   1   9      170.73      188.96     12.55 o 
  -3   1   9      624.80      707.40     22.36 o 
  -1   1   9      408.48      415.77     19.08 o 
   1   1   9      295.05      323.03     19.33 o 
   3   1   9       40.44       55.19     13.55 o 
   5   1   9        4.47        6.02     11.79 o 
   7   1   9       34.16       28.35     14.55 o 
   9   1   9        7.18       -8.28     18.19 o 
 -18   2   9       13.27       26.97     15.30 o 
 -16   2   9       57.44       71.50     17.06 o 
 -14   2   9       82.46       68.74     14.55 o 
 -12   2   9       89.06       64.85     12.80 o 
 -10   2   9       16.91        9.91      7.78 o 
  -8   2   9       22.97       25.46      8.15 o 
  -6   2   9        0.90        1.76      5.77 o 
  -4   2   9       52.33       59.83      9.91 o 
  -2   2   9       63.29       61.09     10.41 o 
   0   2   9       14.12       16.79     10.29 o 
   2   2   9       14.65       14.67      9.53 o 
   4   2   9        0.21       20.82      9.41 o 
   6   2   9       39.57       50.80     14.55 o 
   8   2   9        0.04       23.20     14.17 o 
 -19   3   9       35.83       64.85     17.43 o 
 -17   3   9       16.71       37.50     13.92 o 
 -15   3   9        4.85       10.41     12.67 o 
 -13   3   9       11.76       -1.76     11.29 o 
 -11   3   9       46.32       44.40     10.54 o 
  -9   3   9        2.63        3.51      6.77 o 
  -7   3   9       81.11      108.51     10.91 o 
  -5   3   9       61.42       65.10      8.91 o 
  -3   3   9       30.35       26.84      7.65 o 
  -1   3   9      195.76      192.98     15.06 o 
   1   3   9       33.02       34.37     10.91 o 
   3   3   9        0.42       -5.39     10.28 o 
   5   3   9        7.47        0.00     13.30 o 
   7   3   9       90.48      107.13     20.32 o 
   9   3   9        0.71        0.00     15.18 o 
 -18   4   9       13.24        4.01     16.18 o 
 -16   4   9       64.87       55.32     16.43 o 
 -14   4   9       67.98       64.73     14.55 o 
 -12   4   9        9.23       16.43     11.04 o 
 -10   4   9       18.61       28.35      8.03 o 
  -8   4   9       10.34        9.03      7.65 o 
  -6   4   9       20.30       34.37      8.03 o 
  -4   4   9       52.31       26.47      8.40 o 
  -2   4   9       55.36       50.93      9.78 o 
   0   4   9        2.28       -3.71      5.78 o 
   2   4   9        7.51       12.17      9.41 o 
   4   4   9       26.55       -4.01      8.91 o 
   6   4   9       35.23       17.31     15.68 o 
   8   4   9       39.33       16.06     18.06 o 
 -17   5   9       27.24       29.48     15.30 o 
 -15   5   9       14.55       13.30     12.79 o 
 -13   5   9       21.18       27.09     10.79 o 
 -11   5   9        9.34       11.92      9.91 o 
  -9   5   9        7.21        6.90      8.28 o 
  -7   5   9      466.96      407.38     20.59 o 
  -5   5   9        2.08        3.51      7.78 o 
  -3   5   9       20.04       27.97      8.40 o 
  -1   5   9       27.29       44.78      9.41 o 
   1   5   9        0.15      -10.41     10.41 o 
   3   5   9      334.09      248.72     21.33 o 
   5   5   9       76.37       46.79     17.69 o 
   7   5   9       83.33      110.51     18.69 o 
 -18   6   9       14.35       22.70     15.05 o 
 -16   6   9        2.03       -9.91     13.04 o 
 -14   6   9        2.24       22.70     10.41 o 
 -12   6   9       23.54       38.26     10.66 o 
 -10   6   9       27.66       27.47     11.54 o 
  -8   6   9        3.83        1.63      7.65 o 
  -6   6   9        8.99       16.68      8.28 o 
  -4   6   9      148.61      182.79     15.18 o 
  -2   6   9      213.73      195.11     18.07 o 
   0   6   9        2.00        8.27      7.34 o 
   2   6   9       92.36       72.88     14.43 o 
   4   6   9        7.15        8.65     13.17 o 
   6   6   9       30.50       38.51     17.31 o 
   8   6   9        5.44       15.68     13.92 o 
 -17   7   9        1.07        8.28     13.04 o 
 -15   7   9       13.77       46.03     12.04 o 
 -13   7   9       24.49       27.85     12.92 o 
 -11   7   9       17.33        7.65     11.41 o 
  -9   7   9        4.30       10.54      7.78 o 
  -7   7   9      158.79      150.43     15.18 o 
  -5   7   9       57.39       72.50     11.67 o 
  -3   7   9        8.41        9.16     11.29 o 
  -1   7   9       14.78       17.69     10.41 o 
   1   7   9       17.34        5.77     12.54 o 
   3   7   9       98.27       98.97     16.56 o 
   5   7   9      311.55      287.34     25.35 o 
   7   7   9        2.15       20.82     12.04 o 
 -16   8   9       11.38       -5.39     16.05 o 
 -14   8   9        1.24      -12.04     12.92 o 
 -12   8   9        3.19       -1.13     10.54 o 
 -10   8   9       20.42        6.90     10.79 o 
  -8   8   9       15.35       21.20     11.16 o 
  -6   8   9       15.21        8.91     10.29 o 
  -4   8   9       32.17       23.08     10.29 o 
  -2   8   9        9.21       20.32     11.41 o 
   0   8   9      214.83      220.31     13.43 o 
   2   8   9       19.80       30.23     13.92 o 
   4   8   9       29.16       38.63     14.30 o 
   6   8   9        0.15       17.68     13.04 o 
 -15   9   9        6.52      -12.17     15.30 o 
 -13   9   9       11.27       -4.89     13.04 o 
 -11   9   9        2.08       -1.13     10.79 o 
  -9   9   9        9.67       11.29     11.16 o 
  -7   9   9        1.29       -6.77     10.91 o 
  -5   9   9        0.11       23.08      9.66 o 
  -3   9   9       42.41       22.45     13.30 o 
  -1   9   9        4.63       12.29     11.16 o 
   1   9   9      129.78      118.17     18.06 o 
   3   9   9        0.87       17.06     12.67 o 
   5   9   9        8.63       31.11     13.17 o 
 -14  10   9        4.78       31.23     12.79 o 
 -12  10   9        0.05        9.91     11.41 o 
 -10  10   9        2.72      -12.54     13.80 o 
  -8  10   9       32.41       15.05     12.79 o 
  -6  10   9       23.08       29.35     14.42 o 
  -4  10   9        5.58       33.49     11.79 o 
  -2  10   9       60.25       62.59     15.05 o 
   0  10   9       14.52       24.35      9.40 o 
   2  10   9       11.13      -12.42     14.93 o 
   4  10   9        2.63      -15.55     15.55 o 
 -13  11   9        0.00        6.90     13.92 o 
 -11  11   9        0.39       10.16     11.79 o 
  -9  11   9        0.04      -11.92     13.17 o 
  -7  11   9       40.02       59.83     13.67 o 
  -5  11   9       15.44        4.52     14.05 o 
  -3  11   9        0.25       18.44     13.04 o 
  -1  11   9       44.85       17.94     15.68 o 
   1  11   9       22.19       43.40     13.80 o 
   3  11   9       20.71       22.08     13.80 o 
 -12  12   9        2.87       24.08     14.30 o 
 -10  12   9        1.73       -5.27     13.55 o 
  -8  12   9        8.73        2.51     13.67 o 
  -6  12   9       28.18       23.46     13.92 o 
  -4  12   9       24.15        7.40     15.43 o 
  -2  12   9        0.94       -8.91     16.68 o 
   0  12   9        3.99       16.13     23.27 o 
   2  12   9        6.44       26.97     15.30 o 
  -9  13   9        0.09       32.11     11.29 o 
  -7  13   9        0.13        0.00     14.80 o 
  -5  13   9       12.55       13.42     14.55 o 
  -3  13   9        0.06      -15.30     15.30 o 
  -1  13   9        1.93      -16.81     16.81 o 
 -18   0  10       11.14       21.70     13.55 o 
 -16   0  10      216.35      239.13     22.08 o 
 -14   0  10        1.29       -2.88     11.29 o 
 -12   0  10      921.76      974.89     31.53 o 
 -10   0  10      259.37      258.25     16.94 o 
  -8   0  10      784.93      842.85     25.75 o 
  -6   0  10      182.82      163.74     12.92 o 
  -4   0  10      185.14      203.27     13.80 o 
  -2   0  10       16.45       16.18      8.40 o 
   0   0  10        4.26       -2.19      5.31 o 
   2   0  10       43.68       12.54     12.29 o 
   4   0  10       91.08       82.54     13.92 o 
   6   0  10       71.27       91.07     17.56 o 
   8   0  10       15.53       31.98     15.18 o 
 -19   1  10        8.91       19.32     15.93 o 
 -17   1  10        2.57       22.58     12.67 o 
 -15   1  10      145.72      192.32     18.94 o 
 -13   1  10        3.36       16.81      9.53 o 
 -11   1  10       87.47       76.52     11.79 o 
  -9   1  10      189.55      173.90     13.93 o 
  -7   1  10      151.95      124.84     12.04 o 
  -5   1  10       71.34       50.30      9.41 o 
  -3   1  10        0.15       -4.14      7.65 o 
  -1   1  10       21.88       23.83      8.03 o 
   1   1  10       24.30       15.93      8.78 o 
   3   1  10        4.19        5.77     10.28 o 
   5   1  10        2.95       -4.52     12.92 o 
   7   1  10        2.01      -13.42     13.42 o 
 -18   2  10        5.27       10.28     14.30 o 
 -16   2  10      150.16      162.71     20.32 o 
 -14   2  10       66.48       80.15     15.43 o 
 -12   2  10        2.75        8.40     10.03 o 
 -10   2  10      235.98      188.97     15.94 o 
  -8   2  10      245.17      209.94     14.05 o 
  -6   2  10      110.50      122.07     12.42 o 
  -4   2  10       16.25       25.71      6.77 o 
  -2   2  10        1.47       -4.39      6.90 o 
   0   2  10        0.03       -5.94      5.94 o 
   2   2  10        4.46        1.88      8.40 o 
   4   2  10       69.61      102.86     14.43 o 
   6   2  10       15.05       21.82     14.55 o 
   8   2  10        0.10       29.60     14.80 o 
 -19   3  10        6.05       16.93     14.30 o 
 -17   3  10      100.66      146.52     18.94 o 
 -15   3  10      535.46      516.66     28.75 o 
 -13   3  10      564.07      563.80     27.74 o 
 -11   3  10        2.61        6.52      9.53 o 
  -9   3  10        1.15        3.01      7.65 o 
  -7   3  10       21.76       20.32      8.03 o 
  -5   3  10     1635.41     1585.11     36.75 o 
  -3   3  10        4.35       -6.52      8.40 o 
  -1   3  10       20.04       14.93      8.65 o 
   1   3  10       37.62       27.22     11.16 o 
   3   3  10        0.71       12.04     10.41 o 
   5   3  10       17.48        5.77     14.05 o 
   7   3  10        6.06        6.65     14.93 o 
 -18   4  10       44.38       46.91     18.81 o 
 -16   4  10      117.85       99.10     17.19 o 
 -14   4  10      269.26      301.39     22.46 o 
 -12   4  10      153.53      145.65     16.81 o 
 -10   4  10       47.06       42.02     11.04 o 
  -8   4  10      139.31      113.41     12.80 o 
  -6   4  10        0.01       -7.27      7.65 o 
  -4   4  10       40.11       44.15      8.78 o 
  -2   4  10      119.71      115.54     13.67 o 
   0   4  10       19.61       16.93      6.41 o 
   2   4  10        0.05      -10.54     10.54 o 
   4   4  10       16.49        1.13     13.30 o 
   6   4  10        0.94       15.18     15.18 o 
 -17   5  10        0.00        5.14     15.05 o 
 -15   5  10       55.91       61.96     13.55 o 
 -13   5  10       32.32       35.87     13.17 o 
 -11   5  10        6.74        7.15      9.03 o 
  -9   5  10      551.67      582.80     25.36 o 
  -7   5  10      147.99      169.37     14.68 o 
  -5   5  10        5.52        7.65      8.15 o 
  -3   5  10       36.69       29.48     10.91 o 
  -1   5  10        7.69       10.28      8.91 o 
   1   5  10       46.64       42.65     11.79 o 
   3   5  10        0.03        3.26     12.42 o 
   5   5  10        8.29       14.67     14.30 o 
   7   5  10       72.26       72.63     18.31 o 
 -18   6  10       30.04       42.77     16.43 o 
 -16   6  10      118.36      111.39     20.70 o 
 -14   6  10        3.16        0.00     12.42 o 
 -12   6  10       12.95        2.01     11.92 o 
 -10   6  10      118.02       81.92     14.55 o 
  -8   6  10      118.27      120.68     13.42 o 
  -6   6  10        0.40        8.15      7.15 o 
  -4   6  10      304.47      288.25     18.57 o 
  -2   6  10       17.65       24.46     10.41 o 
   0   6  10       16.01        8.70      9.97 o 
   2   6  10       51.19       58.95     13.30 o 
   4   6  10       45.19       10.66     16.81 o 
   6   6  10        1.31       -2.76     14.67 o 
 -17   7  10        0.53      -15.30     16.43 o 
 -15   7  10        1.98       -3.64     13.92 o 
 -13   7  10       11.20        3.26     12.17 o 
 -11   7  10        4.37        9.03      9.28 o 
  -9   7  10      101.60       97.35     13.30 o 
  -7   7  10       32.26       22.20     11.79 o 
  -5   7  10       40.61       30.86     10.29 o 
  -3   7  10        0.16       -1.88      9.91 o 
  -1   7  10        9.84       24.08     11.66 o 
   1   7  10       36.74       42.14     14.30 o 
   3   7  10       49.80       49.30     16.31 o 
   5   7  10        6.02       15.80     14.42 o 
 -16   8  10        1.31      -16.05     16.05 o 
 -14   8  10        2.01        9.78     13.17 o 
 -12   8  10      118.41       91.07     17.19 o 
 -10   8  10       49.35       32.74     11.54 o 
  -8   8  10       14.78       21.32     10.54 o 
  -6   8  10      188.38      232.23     18.57 o 
  -4   8  10       23.76       39.26     11.66 o 
  -2   8  10        0.91       -3.01     11.54 o 
   0   8  10        6.90       25.05      9.09 o 
   2   8  10       11.29      -13.55     13.55 o 
   4   8  10       35.69       54.94     16.31 o 
 -15   9  10       12.20        6.77     15.68 o 
 -13   9  10       64.00       91.57     19.19 o 
 -11   9  10       14.68       42.02     10.79 o 
  -9   9  10        8.28       19.19     11.66 o 
  -7   9  10        1.16       18.56     10.41 o 
  -5   9  10       57.57       69.62     13.05 o 
  -3   9  10       13.47       30.35     12.04 o 
  -1   9  10       43.25       34.24     14.05 o 
   1   9  10       20.19       27.47     11.29 o 
   3   9  10        6.57       -3.89     12.67 o 
 -14  10  10       41.28       73.00     17.43 o 
 -12  10  10        5.70       10.16     12.54 o 
 -10  10  10       29.03       35.37     14.80 o 
  -8  10  10       48.54       30.48     13.04 o 
  -6  10  10        0.20       -6.65     11.79 o 
  -4  10  10       20.05       40.14     12.79 o 
  -2  10  10        0.96        5.77     12.29 o 
   0  10  10       11.80       16.56     11.66 o 
   2  10  10        7.97      -13.30     15.05 o 
 -13  11  10       20.67       -1.38     16.81 o 
 -11  11  10        5.78      -13.04     13.67 o 
  -9  11  10       22.93       18.56     15.68 o 
  -7  11  10       18.39       21.70     14.42 o 
  -5  11  10       24.25       29.85     14.68 o 
  -3  11  10       12.50        4.89     14.17 o 
  -1  11  10       13.25        6.40     15.30 o 
   1  11  10       10.91       20.44     14.30 o 
 -10  12  10        2.01        5.52     12.79 o 
  -8  12  10        0.22        1.25     11.29 o 
  -6  12  10        0.06       -2.63     12.17 o 
  -4  12  10        3.34       20.82     12.67 o 
  -2  12  10       13.94       41.52     16.43 o 
   0  12  10        1.25      -11.53     11.53 o 
  -9  13  10        7.70      -15.43     15.43 o 
  -7  13  10        0.06      -15.93     15.93 o 
  -5  13  10        6.86       -1.38     14.93 o 
  -3  13  10        0.01        0.00     17.06 o 
 -19   1  11       42.00       72.12     18.56 o 
 -17   1  11       14.68       42.14     13.17 o 
 -15   1  11       44.77       51.43     14.17 o 
 -13   1  11      549.96      578.60     27.74 o 
 -11   1  11      268.40      262.01     20.20 o 
  -9   1  11      188.06      174.90     15.93 o 
  -7   1  11     1837.59     1746.01     39.90 o 
  -5   1  11        5.50       -2.88      9.41 o 
  -3   1  11      517.42      524.03     23.48 o 
  -1   1  11        5.05       -1.63     10.03 o 
   1   1  11        5.23        2.88     10.91 o 
   3   1  11       32.23       46.03     12.42 o 
   5   1  11        2.87       14.80     13.17 o 
   7   1  11        0.28       24.08     13.80 o 
 -18   2  11       61.33       59.96     17.44 o 
 -16   2  11        0.52      -13.29     13.29 o 
 -14   2  11      466.35      493.03     26.36 o 
 -12   2  11     2393.44     2490.84     52.77 o 
 -10   2  11       18.71       15.30     11.54 o 
  -8   2  11      144.82      150.80     15.06 o 
  -6   2  11       36.45       44.53     11.16 o 
  -4   2  11        9.86        9.16      9.66 o 
  -2   2  11       16.77       15.55      9.78 o 
   0   2  11        1.87        5.79      7.21 o 
   2   2  11        2.34      -10.16     11.79 o 
   4   2  11        1.75      -10.41     12.92 o 
   6   2  11        2.33       10.66     12.42 o 
 -19   3  11        9.32       24.08     13.42 o 
 -17   3  11       28.97       50.80     15.43 o 
 -15   3  11        0.10       -4.39     14.17 o 
 -13   3  11      433.98      392.22     26.73 o 
 -11   3  11      345.37      302.20     22.59 o 
  -9   3  11      375.54      330.97     19.58 o 
  -7   3  11       43.05       37.00     10.16 o 
  -5   3  11      971.98     1007.49     32.04 o 
  -3   3  11       24.66       21.07     10.16 o 
  -1   3  11       10.55       14.93     10.54 o 
   1   3  11        2.02      -10.79     11.54 o 
   3   3  11        2.09       15.55     10.28 o 
   5   3  11       11.38       44.28     12.67 o 
 -18   4  11        0.79      -16.31     16.56 o 
 -16   4  11      121.73      125.95     20.07 o 
 -14   4  11      188.56      191.20     19.70 o 
 -12   4  11      204.76      162.73     17.69 o 
 -10   4  11      108.98      112.90     15.93 o 
  -8   4  11        2.42        4.01      8.65 o 
  -6   4  11        3.41        0.75      7.90 o 
  -4   4  11      284.03      313.59     19.70 o 
  -2   4  11      191.27      209.90     18.44 o 
   0   4  11       12.14       15.56      8.03 o 
   2   4  11        0.00       -8.53     10.66 o 
   4   4  11        0.38        0.00     13.55 o 
   6   4  11       15.08       23.45     15.43 o 
 -17   5  11       27.07       36.63     16.81 o 
 -15   5  11       23.85       45.03     14.05 o 
 -13   5  11      615.49      590.30     28.50 o 
 -11   5  11       43.28       35.62     14.05 o 
  -9   5  11       17.89       21.82     10.54 o 
  -7   5  11      115.68       97.10     12.92 o 
  -5   5  11       60.57       43.15     11.29 o 
  -3   5  11       25.16        7.90     11.16 o 
  -1   5  11       73.70       60.71     14.30 o 
   1   5  11       29.74       11.54     13.30 o 
   3   5  11       11.64       19.94     12.54 o 
   5   5  11        2.26        8.03     14.93 o 
 -18   6  11       78.89       83.42     20.45 o 
 -16   6  11        0.70       -7.65     14.30 o 
 -14   6  11       23.26       28.47     13.67 o 
 -12   6  11       54.99       44.28     14.05 o 
 -10   6  11       25.43       22.83     13.17 o 
  -8   6  11      290.09      268.91     20.33 o 
  -6   6  11        4.16       -9.78      9.78 o 
  -4   6  11       18.88       23.71     10.29 o 
  -2   6  11      138.15      139.25     17.19 o 
   0   6  11       10.07       -7.85      8.99 o 
   2   6  11       36.43       53.18     14.55 o 
   4   6  11        8.13       -2.63     14.42 o 
 -17   7  11        5.09       15.43     16.81 o 
 -15   7  11        1.46       -3.76     12.92 o 
 -13   7  11       98.71       71.50     17.31 o 
 -11   7  11       69.24      102.23     15.18 o 
  -9   7  11       66.75       33.37     13.30 o 
  -7   7  11      102.07      114.28     15.30 o 
  -5   7  11        6.44      -10.16     10.16 o 
  -3   7  11       35.15       17.81     12.29 o 
  -1   7  11       10.65       11.54     12.29 o 
   1   7  11       37.68       72.50     15.05 o 
   3   7  11        0.12       -3.89     14.55 o 
   5   7  11       18.60       15.80     15.68 o 
 -16   8  11        0.13       -4.14     14.30 o 
 -14   8  11       40.45       36.37     16.18 o 
 -12   8  11        0.04       -9.16     11.54 o 
 -10   8  11       76.00       95.58     15.55 o 
  -8   8  11       14.21       25.71     12.67 o 
  -6   8  11      177.14      155.44     19.57 o 
  -4   8  11       15.06       29.98     11.54 o 
  -2   8  11       21.66       24.96     12.92 o 
   0   8  11        0.08       -3.62      8.93 o 
   2   8  11       18.16       44.65     14.55 o 
   4   8  11       38.20       66.48     16.18 o 
 -15   9  11       56.72       93.20     19.32 o 
 -13   9  11       23.77       33.11     12.92 o 
 -11   9  11       39.63       34.24     15.80 o 
  -9   9  11       18.22       10.16     11.79 o 
  -7   9  11       39.17       29.48     13.30 o 
  -5   9  11       56.09       82.03     13.80 o 
  -3   9  11       32.13       69.99     13.67 o 
  -1   9  11       21.50       30.98     14.05 o 
   1   9  11        1.37       -7.78     13.04 o 
   3   9  11        5.36       -9.91     17.56 o 
 -14  10  11       78.37      101.35     19.82 o 
 -12  10  11        6.14       -7.78     15.30 o 
 -10  10  11        2.26       25.84     11.41 o 
  -8  10  11        1.21       17.81     12.17 o 
  -6  10  11       19.65       35.12     11.79 o 
  -4  10  11       10.83       32.11     10.66 o 
  -2  10  11       48.37       59.33     16.56 o 
   0  10  11        9.58       22.29      9.66 o 
   2  10  11        0.55        2.88     14.93 o 
 -13  11  11       12.65       33.11     15.68 o 
 -11  11  11        1.01       16.18     13.29 o 
  -9  11  11        0.23       -2.63     11.66 o 
  -7  11  11        0.79        8.91     12.04 o 
  -5  11  11        8.78       25.34     11.79 o 
  -3  11  11        1.83        2.63     15.68 o 
  -1  11  11        2.89       20.44     13.55 o 
 -10  12  11        0.33        7.02     14.17 o 
  -8  12  11        0.24      -13.80     13.80 o 
  -6  12  11        0.10       -2.76     15.43 o 
  -4  12  11        7.49       13.80     12.42 o 
  -2  12  11        7.61        0.00     16.31 o 
 -18   0  12      201.64      230.72     24.97 o 
 -16   0  12        0.28        6.90     11.29 o 
 -14   0  12       40.51       27.59     13.55 o 
 -12   0  12      885.17      904.63     33.91 o 
 -10   0  12    10317.82    10949.77    101.63 o 
  -8   0  12      113.46       78.66     17.44 o 
  -6   0  12       38.82       28.22     14.17 o 
  -4   0  12       14.29        6.65     12.29 o 
  -2   0  12        4.36       11.66     10.54 o 
   0   0  12      236.82      245.02     18.76 o 
   2   0  12        3.38      -12.42     12.42 o 
   4   0  12        7.68       10.03     14.30 o 
   6   0  12        0.00       -1.51     15.68 o 
 -19   1  12        1.69        5.64     16.05 o 
 -17   1  12      141.41      149.03     19.82 o 
 -15   1  12        1.72      -11.92     12.79 o 
 -13   1  12        8.80       24.33     11.66 o 
 -11   1  12        1.55       21.20     15.30 o 
  -9   1  12      468.71      483.03     26.99 o 
  -7   1  12     1286.84     1256.29     37.46 o 
  -5   1  12     1277.52     1225.18     36.83 o 
  -3   1  12        3.16       -9.53     11.66 o 
  -1   1  12       72.90       45.28     13.80 o 
   1   1  12        7.09        8.40     12.17 o 
   3   1  12       14.00       13.04     14.42 o 
   5   1  12        7.28        5.39     15.80 o 
 -18   2  12        0.16        2.63     12.29 o 
 -16   2  12       28.45       10.54     16.56 o 
 -14   2  12      840.13      859.88     34.41 o 
 -12   2  12       92.88      109.76     18.69 o 
 -10   2  12        2.28        6.02     14.30 o 
  -8   2  12      930.35      969.00     33.17 o 
  -6   2  12       55.13       39.64     13.55 o 
  -4   2  12     1103.93      995.77     34.56 o 
  -2   2  12       16.97       35.62     11.29 o 
   0   2  12        0.72        5.38      7.74 o 
   2   2  12       40.78       29.35     13.92 o 
   4   2  12        9.94        1.25     15.43 o 
 -19   3  12        1.79      -12.92     15.18 o 
 -17   3  12       34.52       29.10     15.43 o 
 -15   3  12      435.64      391.57     27.49 o 
 -13   3  12      539.50      467.35     27.87 o 
 -11   3  12     2320.55     2260.37     51.75 o 
  -9   3  12       75.60       67.61     13.30 o 
  -7   3  12      237.52      217.58     18.32 o 
  -5   3  12      148.95      127.84     16.18 o 
  -3   3  12      279.10      285.22     21.33 o 
  -1   3  12       62.81       52.81     15.18 o 
   1   3  12       47.01       48.79     15.43 o 
   3   3  12        3.52        4.89     13.29 o 
   5   3  12        0.38        0.00     15.93 o 
 -18   4  12       24.23       15.18     15.43 o 
 -16   4  12      295.68      255.09     24.47 o 
 -14   4  12        0.09       -3.26     11.79 o 
 -12   4  12      319.22      378.72     23.97 o 
 -10   4  12      312.54      277.58     21.33 o 
  -8   4  12      268.79      232.77     18.70 o 
  -6   4  12        7.79       -3.51      9.91 o 
  -4   4  12      839.92      815.02     31.53 o 
  -2   4  12      118.85      101.61     17.44 o 
   0   4  12       46.00       67.30      9.64 o 
   2   4  12        0.58      -14.05     14.05 o 
   4   4  12        4.10       -5.27     15.43 o 
 -17   5  12      189.83      222.68     23.96 o 
 -15   5  12       30.91       34.49     16.18 o 
 -13   5  12        0.52       18.31     12.92 o 
 -11   5  12      685.66      697.48     30.64 o 
  -9   5  12      200.89      221.82     18.95 o 
  -7   5  12       66.54       77.14     15.05 o 
  -5   5  12        4.03        0.00     10.16 o 
  -3   5  12      170.72      189.82     18.69 o 
  -1   5  12      294.98      307.18     24.47 o 
   1   5  12        3.66      -13.55     13.55 o 
   3   5  12        1.29        9.03     14.17 o 
 -16   6  12       49.80       92.57     16.81 o 
 -14   6  12       95.99       88.31     15.68 o 
 -12   6  12       76.50       85.17     15.18 o 
 -10   6  12      183.81      148.54     17.56 o 
  -8   6  12      330.25      316.74     22.84 o 
  -6   6  12      187.46      174.52     16.44 o 
  -4   6  12       55.12       53.81     14.42 o 
  -2   6  12        8.07       -4.26     13.30 o 
   0   6  12       44.44       71.99     14.30 o 
   2   6  12       34.17       39.13     14.55 o 
   4   6  12        0.41      -15.55     15.93 o 
 -17   7  12        0.71       -8.65     16.43 o 
 -15   7  12       18.66       41.39     14.30 o 
 -13   7  12       13.40       30.73     14.30 o 
 -11   7  12       80.62       75.76     14.55 o 
  -9   7  12      100.86      114.03     17.06 o 
  -7   7  12      185.07      179.41     18.82 o 
  -5   7  12      353.31      365.81     23.84 o 
  -3   7  12       29.25       45.28     11.79 o 
  -1   7  12        0.04        6.90     12.92 o 
   1   7  12        2.93       25.08     13.55 o 
   3   7  12       40.27       43.02     18.94 o 
 -16   8  12       28.71       45.53     18.19 o 
 -14   8  12        7.75       -5.14     13.92 o 
 -12   8  12        0.61       15.55     11.41 o 
 -10   8  12      272.48      241.29     22.08 o 
  -8   8  12        0.06       -7.65     11.66 o 
  -6   8  12        6.00       19.69     14.17 o 
  -4   8  12       66.67       87.18     15.55 o 
  -2   8  12       13.80       15.30     11.54 o 
   0   8  12        6.34       -6.33     15.80 o 
   2   8  12       15.92        4.14     16.81 o 
 -15   9  12        0.05       19.94     14.55 o 
 -13   9  12       19.46       28.97     13.55 o 
 -11   9  12       98.03       81.54     17.06 o 
  -9   9  12        0.98       -4.77     13.42 o 
  -7   9  12       18.23        3.51     12.92 o 
  -5   9  12        1.03       -3.51     13.29 o 
  -3   9  12        0.02       12.17     14.55 o 
  -1   9  12        1.07      -10.28     14.67 o 
   1   9  12       31.56      -16.31     16.31 o 
 -12  10  12       11.05        9.41     15.18 o 
 -10  10  12        0.96       14.17     12.54 o 
  -8  10  12       11.55       10.03     12.79 o 
  -6  10  12       12.24        1.25     14.05 o 
  -4  10  12       21.56       38.13     12.79 o 
  -2  10  12        0.83       10.66     14.30 o 
   0  10  12        6.21       14.68     10.60 o 
 -11  11  12        5.09       16.81     14.55 o 
  -9  11  12        1.75       -8.15     14.42 o 
  -7  11  12        4.79       14.67     13.04 o 
  -5  11  12       14.82       25.59     14.80 o 
  -3  11  12       18.91       63.72     14.30 o 
  -8  12  12        5.38      -17.06     17.06 o 
  -6  12  12        0.61       10.03     13.17 o 
 -19   1  13        0.23       18.56     13.67 o 
 -17   1  13        0.18        5.02     10.54 o 
 -15   1  13        0.69      -11.29     12.79 o 
 -13   1  13        0.08       -7.15     12.29 o 
 -11   1  13       24.31       27.59     12.92 o 
  -9   1  13     1267.18     1170.93     39.09 o 
  -7   1  13     2000.18     2023.38     48.70 o 
  -5   1  13     1092.02     1111.26     37.70 o 
  -3   1  13        0.06      -14.67     14.67 o 
  -1   1  13       84.16      110.39     16.56 o 
   1   1  13       58.12       83.79     17.31 o 
   3   1  13       21.96        1.25     15.80 o 
 -18   2  13        7.48        9.53     12.92 o 
 -16   2  13        1.25       15.68     12.67 o 
 -14   2  13      115.43       92.45     16.06 o 
 -12   2  13       51.44       13.92     14.05 o 
 -10   2  13      444.10      420.22     25.61 o 
  -8   2  13     1452.46     1441.97     42.12 o 
  -6   2  13        2.46       -1.88     12.54 o 
  -4   2  13       31.87       23.71     14.80 o 
  -2   2  13      613.05      652.07     31.76 o 
   0   2  13        0.29       -9.44      9.44 o 
   2   2  13        7.18        2.51     14.42 o 
   4   2  13        4.70       -4.26     16.31 o 
 -17   3  13        3.13      -14.17     14.17 o 
 -15   3  13        2.06        0.00     14.30 o 
 -13   3  13      223.06      196.35     22.33 o 
 -11   3  13       68.11       30.61     14.68 o 
  -9   3  13       41.19       25.46     13.55 o 
  -7   3  13        2.74       -0.88     13.67 o 
  -5   3  13        9.05       38.00     13.92 o 
  -3   3  13      647.25      691.28     32.64 o 
  -1   3  13       21.27       19.57     15.30 o 
   1   3  13        5.10      -12.04     12.92 o 
   3   3  13        2.74      -15.68     15.68 o 
 -18   4  13        2.91        5.64     14.05 o 
 -16   4  13       11.27      -10.03     15.05 o 
 -14   4  13      115.88      128.83     17.81 o 
 -12   4  13       28.80       46.16     13.17 o 
 -10   4  13       33.23       15.80     12.79 o 
  -8   4  13       65.42       61.59     14.43 o 
  -6   4  13       97.53      107.38     15.05 o 
  -4   4  13       63.88       57.20     16.56 o 
  -2   4  13      540.46      540.89     31.13 o 
   0   4  13        4.96       -1.20     26.28 o 
   2   4  13        8.71       20.70     15.43 o 
 -17   5  13       19.04       16.43     15.30 o 
 -15   5  13        5.07       11.16     14.67 o 
 -13   5  13       14.18       33.87     10.79 o 
 -11   5  13      176.01      138.38     18.44 o 
  -9   5  13      102.29       94.21     15.56 o 
  -7   5  13      143.35      140.13     18.19 o 
  -5   5  13        0.89       -8.15     12.67 o 
  -3   5  13      162.61      153.31     20.95 o 
  -1   5  13       23.32       17.31     16.56 o 
   1   5  13       30.20       44.28     15.18 o 
   3   5  13       21.14        5.64     15.68 o 
 -16   6  13       31.64       57.82     14.80 o 
 -14   6  13       76.65       79.65     16.43 o 
 -12   6  13       28.94       13.67     13.67 o 
 -10   6  13       13.12       17.31     13.17 o 
  -8   6  13      489.23      483.62     27.99 o 
  -6   6  13      292.80      323.99     21.96 o 
  -4   6  13       93.02       78.53     17.31 o 
  -2   6  13       38.16       37.00     14.80 o 
   0   6  13      143.59      155.66     21.26 o 
   2   6  13       18.18        9.66     17.94 o 
 -15   7  13       20.86       -2.63     16.93 o 
 -13   7  13        0.54       -2.51     12.67 o 
 -11   7  13        9.18      -11.54     12.79 o 
  -9   7  13        7.47        2.26     14.30 o 
  -7   7  13       27.53       61.84     14.17 o 
  -5   7  13       26.35       21.32     15.18 o 
  -3   7  13        1.50       14.17     11.54 o 
  -1   7  13       29.56       40.14     14.55 o 
   1   7  13       23.51       31.48     16.05 o 
 -14   8  13        2.58       12.04     13.80 o 
 -12   8  13        0.69        7.53     12.67 o 
 -10   8  13        0.81       -1.25     12.79 o 
  -8   8  13      116.83       80.79     14.80 o 
  -6   8  13        3.34        7.02     13.55 o 
  -4   8  13       20.19       20.57     12.92 o 
  -2   8  13        2.18       11.41     13.04 o 
   0   8  13        2.31        7.74     12.35 o 
 -13   9  13       61.51       51.93     16.93 o 
 -11   9  13        2.57       10.41     15.30 o 
  -9   9  13        1.16       12.54     12.54 o 
  -7   9  13        1.44        3.76     13.42 o 
  -5   9  13        3.16      -10.03     13.29 o 
  -3   9  13       69.87       94.45     17.94 o 
  -1   9  13        0.18      -14.93     14.93 o 
 -12  10  13       14.53       15.55     12.42 o 
 -10  10  13       19.27       16.18     15.18 o 
  -8  10  13       15.91       13.30     12.79 o 
  -6  10  13        6.86       -4.01     14.42 o 
  -4  10  13        2.15        6.77     11.41 o 
  -2  10  13        2.24       -7.15     17.56 o 
  -9  11  13        3.62       -4.26     14.17 o 
  -7  11  13        0.05      -14.17     15.18 o 
  -5  11  13        0.07       -1.38     13.04 o 
 -18   0  14        0.17        5.52     13.80 o 
 -16   0  14      104.46       85.55     16.43 o 
 -14   0  14      108.20       83.55     15.18 o 
 -12   0  14       41.94       26.22     13.17 o 
 -10   0  14      240.78      227.48     19.57 o 
  -8   0  14     1333.71     1260.04     42.36 o 
  -6   0  14      505.40      439.71     27.36 o 
  -4   0  14       47.34       44.53     15.93 o 
  -2   0  14        0.17       10.03     12.67 o 
   0   0  14       45.00       50.52     11.83 o 
   2   0  14       43.65       55.44     16.18 o 
 -17   1  14        2.22       14.42     13.92 o 
 -15   1  14        0.61      -14.80     14.80 o 
 -13   1  14       27.88       32.61     12.79 o 
 -11   1  14       13.54       12.29     10.91 o 
  -9   1  14      252.08      242.16     20.95 o 
  -7   1  14        4.37       12.79     12.42 o 
  -5   1  14        2.71       -9.16     14.55 o 
  -3   1  14      278.46      286.09     26.35 o 
  -1   1  14        0.13        1.13     14.30 o 
   1   1  14       69.45       74.63     18.56 o 
   3   1  14        0.06       12.92     13.80 o 
 -18   2  14        2.97        2.76     13.80 o 
 -16   2  14        0.00        2.51     11.66 o 
 -14   2  14       17.96       -8.03     14.80 o 
 -12   2  14      257.47      241.91     20.83 o 
 -10   2  14        0.89      -12.79     12.79 o 
  -8   2  14        4.97      -12.54     12.54 o 
  -6   2  14      293.33      319.10     23.84 o 
  -4   2  14       21.58       39.01     16.56 o 
  -2   2  14      175.70      132.10     22.21 o 
   0   2  14        6.35       22.26     10.55 o 
   2   2  14        1.02       10.91     13.55 o 
 -17   3  14        0.30       18.81     13.67 o 
 -15   3  14       20.06       -2.38     13.55 o 
 -13   3  14      119.49      114.66     15.81 o 
 -11   3  14       64.45       22.20     16.31 o 
  -9   3  14       31.11       31.73     12.04 o 
  -7   3  14       65.70       70.50     15.68 o 
  -5   3  14      666.56      701.70     32.27 o 
  -3   3  14       24.74       34.37     17.43 o 
  -1   3  14       27.49       21.57     17.43 o 
   1   3  14        0.17       -4.01     15.05 o 
 -16   4  14        1.35       -3.89     12.67 o 
 -14   4  14        1.12      -10.79     15.43 o 
 -12   4  14       54.20       53.69     14.80 o 
 -10   4  14      137.01      111.02     17.56 o 
  -8   4  14        0.00        2.13     10.41 o 
  -6   4  14        4.93       18.06     11.04 o 
  -4   4  14       20.63       21.07     16.05 o 
  -2   4  14      152.88      127.46     22.08 o 
   0   4  14      156.45      170.51     28.92 o 
   2   4  14       11.77       24.21     15.05 o 
 -17   5  14        0.01        5.64     15.30 o 
 -15   5  14       76.08       88.81     15.30 o 
 -13   5  14        0.00       -3.51     11.92 o 
 -11   5  14      105.54      101.48     16.06 o 
  -9   5  14      156.11      135.61     17.44 o 
  -7   5  14       34.69       26.21     14.42 o 
  -5   5  14       74.24       82.79     15.81 o 
  -3   5  14       29.65        7.02     16.31 o 
  -1   5  14       56.26       63.34     17.06 o 
   1   5  14       23.95       27.72     16.43 o 
 -16   6  14       21.01       12.54     16.56 o 
 -14   6  14       11.51       15.43     13.67 o 
 -12   6  14        8.86       12.04     13.04 o 
 -10   6  14       42.07       35.75     12.04 o 
  -8   6  14       82.72       52.18     17.94 o 
  -6   6  14       32.54       12.67     15.68 o 
  -4   6  14        0.48       27.47     12.67 o 
  -2   6  14        1.75      -15.80     15.80 o 
   0   6  14        9.07       22.78     11.78 o 
 -15   7  14       19.31       40.26     15.55 o 
 -13   7  14       16.76        7.78     14.93 o 
 -11   7  14       26.05       19.69     13.30 o 
  -9   7  14        1.53        9.53     11.79 o 
  -7   7  14       52.61       59.71     18.31 o 
  -5   7  14        7.72       28.10     14.55 o 
  -3   7  14       28.34        7.65     15.93 o 
  -1   7  14        2.04       10.91     14.80 o 
 -14   8  14       17.53       19.57     14.30 o 
 -12   8  14        2.21       -2.63     13.17 o 
 -10   8  14        2.73        1.25     12.54 o 
  -8   8  14        0.29       18.81     12.54 o 
  -6   8  14       79.10       71.00     17.94 o 
  -4   8  14        9.48       36.62     14.55 o 
  -2   8  14        0.04       17.94     14.42 o 
 -13   9  14        3.45        4.26     13.80 o 
 -11   9  14        0.99       -2.76     13.29 o 
  -9   9  14       47.13       13.30     16.81 o 
  -7   9  14        4.17        9.28     14.30 o 
  -5   9  14        0.50       13.55     13.55 o 
  -3   9  14        4.30      -14.17     16.05 o 
 -10  10  14        3.90        7.15     13.42 o 
  -8  10  14        0.54       -5.64     14.80 o 
  -6  10  14        0.54      -11.41     15.80 o 
 -17   1  15        0.73       20.44     10.79 o 
 -15   1  15        0.77        8.78     12.67 o 
 -13   1  15       24.62       28.97     14.55 o 
 -11   1  15        1.14        6.65     10.79 o 
  -9   1  15        3.35      -12.79     12.79 o 
  -7   1  15       11.11        9.78     12.04 o 
  -5   1  15      187.53      161.59     20.07 o 
  -3   1  15       55.34       51.18     17.81 o 
  -1   1  15        3.22       16.68     14.80 o 
   1   1  15        4.86       11.29     16.05 o 
 -16   2  15        3.82      -15.05     15.05 o 
 -14   2  15       13.70       19.44     11.04 o 
 -12   2  15       73.29       62.72     14.30 o 
 -10   2  15        0.21      -13.80     13.80 o 
  -8   2  15       35.18       32.74     12.54 o 
  -6   2  15       16.47       17.81     12.67 o 
  -4   2  15        0.07        7.02     14.30 o 
  -2   2  15       50.12       48.67     18.19 o 
   0   2  15       84.78       93.83     14.09 o 
 -17   3  15        1.47        0.00     12.79 o 
 -15   3  15        3.70       21.82     12.54 o 
 -13   3  15       11.45        8.40     11.79 o 
 -11   3  15        0.26       -2.26     11.04 o 
  -9   3  15        0.00       -3.39     11.04 o 
  -7   3  15       43.15       42.52     11.79 o 
  -5   3  15        4.95       -4.64     15.05 o 
  -3   3  15       30.76       19.57     17.94 o 
  -1   3  15       55.47       59.46     19.57 o 
 -16   4  15        0.73       -1.38     12.04 o 
 -14   4  15        9.94       13.92     13.04 o 
 -12   4  15        0.03      -12.42     12.42 o 
 -10   4  15        2.93       -1.13     12.92 o 
  -8   4  15        1.31       -6.90     12.17 o 
  -6   4  15        4.49       -8.15     12.67 o 
  -4   4  15        8.58        9.78     13.80 o 
  -2   4  15        7.86       -1.25     16.43 o 
   0   4  15       74.70       98.15     24.02 o 
 -15   5  15        3.87        0.00     14.42 o 
 -13   5  15       20.65       -3.76     14.05 o 
 -11   5  15        5.11        2.38     11.16 o 
  -9   5  15       28.02       28.35     12.92 o 
  -7   5  15       17.21       18.94     13.80 o 
  -5   5  15       22.63        8.53     15.68 o 
  -3   5  15       12.06       34.87     13.30 o 
  -1   5  15       21.53       -2.76     17.56 o 
 -14   6  15        3.63       12.17     12.54 o 
 -12   6  15        0.92       -3.89     12.29 o 
 -10   6  15        0.03       -9.91     12.04 o 
  -8   6  15        0.90        1.25     12.04 o 
  -6   6  15        3.43      -14.42     14.42 o 
  -4   6  15       31.66       28.60     14.80 o 
  -2   6  15       11.67       -1.38     16.18 o 
 -13   7  15        1.49      -13.80     13.80 o 
 -11   7  15       12.69       24.83     14.42 o 
  -9   7  15        1.51        0.00     13.29 o 
  -7   7  15        2.50       -5.14     14.30 o 
  -5   7  15        4.80      -16.43     16.43 o 
  -3   7  15        7.25      -16.68     16.68 o 
 -12   8  15        6.06        1.38     15.68 o 
 -10   8  15        3.78        0.00     15.55 o 
  -8   8  15        0.06      -15.05     15.05 o 
  -6   8  15       36.44       -1.38     16.68 o 
  -4   8  15        8.11       -7.02     14.80 o 
 -11   9  15       12.68       24.58     16.18 o 
  -9   9  15        7.66       11.41     14.93 o 
  -7   9  15        1.23       -5.64     11.79 o 
 -16   0  16       33.93       23.20     16.31 o 
 -14   0  16       80.50       86.43     19.32 o 
 -12   0  16       26.47       25.34     14.05 o 
 -10   0  16        5.76        1.13     11.92 o 
  -8   0  16        4.44        3.51     10.16 o 
  -6   0  16       13.71       22.95     11.54 o 
  -4   0  16       25.43       40.51     16.18 o 
  -2   0  16       14.27       35.24     14.17 o 
 -17   1  16        1.31        8.53     15.18 o 
 -15   1  16        0.16       -1.25     12.04 o 
 -13   1  16        0.48        2.51     12.67 o 
 -11   1  16        4.11       -1.13     10.41 o 
  -9   1  16       24.77       15.30     14.17 o 
  -7   1  16        1.75      -12.54     12.54 o 
  -5   1  16        0.58      -14.42     14.42 o 
  -3   1  16        7.74       31.48     13.67 o 
  -1   1  16        7.09       42.52     15.18 o 
 -16   2  16       21.48       26.21     15.55 o 
 -14   2  16       10.72       30.85     12.54 o 
 -12   2  16        0.07      -13.80     13.80 o 
 -10   2  16       11.86       19.06     12.67 o 
  -8   2  16        8.35      -14.05     14.05 o 
  -6   2  16       13.58       13.42     14.05 o 
  -4   2  16        3.06        3.89     12.42 o 
  -2   2  16        2.77      -16.43     16.43 o 
 -15   3  16        1.24        1.38     12.42 o 
 -13   3  16        0.08      -12.54     12.54 o 
 -11   3  16        0.06       -2.51     11.54 o 
  -9   3  16        1.25       20.57      9.78 o 
  -7   3  16        4.18        8.53     11.66 o 
  -5   3  16        3.26       20.32     13.04 o 
  -3   3  16       24.48       21.57     14.93 o 
 -16   4  16        9.18      -16.18     16.18 o 
 -14   4  16        5.72       24.08     12.67 o 
 -12   4  16        0.20       26.84     11.41 o 
 -10   4  16       13.54        9.91     13.42 o 
  -8   4  16        0.07       -7.40     13.67 o 
  -6   4  16        0.56        2.51     12.54 o 
  -4   4  16        0.39       -6.65     15.05 o 
  -2   4  16        9.46       12.79     15.43 o 
 -15   5  16        3.77        7.02     14.30 o 
 -13   5  16       25.10       50.92     15.55 o 
 -11   5  16        0.27        3.89     13.29 o 
  -9   5  16        2.28       11.54     11.04 o 
  -7   5  16        2.96       -3.89     13.67 o 
  -5   5  16       10.30       33.36     11.92 o 
  -3   5  16        2.54        8.53     12.42 o 
 -14   6  16        0.20       -2.88     13.29 o 
 -12   6  16        4.65       -1.38     15.18 o 
 -10   6  16        2.44        6.65     13.29 o 
  -8   6  16        6.69       29.22     13.67 o 
  -6   6  16        0.15       -4.14     13.55 o 
  -4   6  16        0.77       -1.38     13.80 o 
 -13   7  16        4.17        4.26     12.92 o 
 -11   7  16        4.79      -16.56     16.56 o 
  -9   7  16        2.25      -14.55     14.55 o 
  -7   7  16        3.18       13.92     13.92 o 
  -5   7  16        4.27       14.42     16.05 o 
 -15   1  17        1.94      -13.67     13.67 o 
 -13   1  17       18.72       11.92     13.92 o 
 -11   1  17       16.67        3.89     13.17 o 
  -9   1  17        0.12        1.25     12.17 o 
  -7   1  17       22.35       37.88     14.55 o 
  -5   1  17        0.30       -2.76     15.43 o 
  -3   1  17        0.00       -1.51     16.43 o 
 -14   2  17       15.64       15.05     16.05 o 
 -12   2  17        0.03        0.00     12.04 o 
 -10   2  17        1.05      -14.17     14.17 o 
  -8   2  17        0.67        0.00     14.30 o 
  -6   2  17        0.14        6.65     13.42 o 
  -4   2  17        1.37        4.26     14.05 o 
 -15   3  17       13.21       29.98     16.18 o 
 -13   3  17        0.73        8.15     11.04 o 
 -11   3  17        0.72       -1.25     14.80 o 
  -9   3  17       20.65        6.52     14.30 o 
  -7   3  17        1.00       -6.65     14.67 o 
  -5   3  17        0.20        6.90     12.17 o 
 -14   4  17        0.63       -2.88     15.05 o 
 -12   4  17       28.92       57.45     18.06 o 
 -10   4  17       35.00       68.61     14.55 o 
  -8   4  17        0.53      -13.55     15.30 o 
  -6   4  17        0.02       -8.40     14.05 o 
 -13   5  17       19.11       41.39     15.18 o 
 -11   5  17       21.74       36.12     15.30 o 
  -9   5  17        0.37        2.76     12.79 o 
  -7   5  17        0.00        5.64     14.42 o 
 -10   6  17        0.04        5.77     15.55 o 
  -8   6  17        2.56      -11.54     13.92 o 
 -14   0  18        8.24      -11.54     14.93 o 
 -12   0  18        5.65       12.54     13.04 o 
 -10   0  18       12.30       26.34     13.17 o 
  -8   0  18       19.37       16.81     17.18 o 
 -13   1  18        3.31       -8.53     14.80 o 
 -11   1  18       10.98       19.44     12.42 o 
  -9   1  18        0.24       -9.78     15.18 o 
  -7   1  18        7.35       -4.26     15.05 o 
 -12   2  18        4.55        2.88     17.06 o 
 -10   2  18        1.33       -8.40     15.30 o 
  -8   2  18       22.83      -11.29     16.56 o 
 -11   3  18        3.06       11.41     15.30 o 
  -9   3  18       24.46       71.37     16.93 o 
                                                 
